# Supplementary material for: Acquiring of photosensitivity by Mycobacterium tuberculosis in vitro and inside infected macrophages is associated with accumulation of endogenous Zn–porphyrins
Source: Sci Rep. 2024 Jan 8;14:846. doi: 10.1038/s41598-024-51227-z (PMC10774309; doi:10.1038/s41598-024-51227-z)
Supplement: Supplementary file 1 — Supplementary Table S0. [file 41598_2024_51227_MOESM1_ESM.xlsx]

## Sheet: Normalized counts
Gene ID	1_Rep1	1_Rep2	1_Rep3	2_Rep1	2_Rep2	2_Rep3	3_Rep1	3_Rep2	3_Rep3	4_Rep1	4_Rep2	4_Rep3	4_Rep4	4_Rep5	4_Rep6
RV1984a	361.328	431.093	152.912	209.913	187.273	189.537	195.523	247.782	252.528	179.164	224.768	183.893		1- active Mtb
RVnc0001	6.00545	4.76346	9.90078	4.92753	9.70326	4.07607	10.2458	4.9956	6.287	5.62817	5.01715	9.14891		4- dormant Mtb
RVnc0002	8.00727	11.9087	9.90078	6.89855	9.70326	4.07607	5.97669	2.99736	2.09567	6.5662	6.02057	1.82978		3- active Mtb + ALA
RVnc0004	6.00545	1.19087	1.10009	9.85507	1.94065	0	1.70763	0.999119	1.04783	1.87606	2.00686	2.74467		4- dormant Mtb + ALA
RVnc0006	6.00545	8.33606	9.90078	3.94203	4.85163	4.07607	4.26906	4.9956	5.23917	1.87606	7.024	3.65956
RVnc0010	8.00727	14.2904	12.1009	7.88405	19.4065	8.15213	6.8305	7.99295	12.574	10.3183	6.02057	12.8085
RVnc0013	105.095	210.783	81.4064	59.1304	65.0118	45.8557	90.5041	72.9357	118.405	53.4676	71.2435	81.4253
RVnc0015	64.0582	91.6967	52.8041	61.1014	75.6854	61.141	39.2754	52.9533	55.5352	54.4057	72.2469	74.1061
RVnc0021	1.00091	2.38173	2.20017	0.985507	1.94065	1.01902	1.70763	2.99736	3.1435	1.87606	3.01029	2.74467
RVnc0024	32224.3	33940.9	25839.9	23290.5	25710.7	25268.5	28417.4	27345.9	30239.4	29944.7	27214	29862.9
RVnc0035	34.0309	29.7716	31.9025	31.5362	22.3175	35.6656	33.2987	43.9613	37.722	23.4507	27.0926	32.0212
RVnc0036	171.155	278.663	27.5022	4.92753	8.73293	5.09508	17.0763	41.963	60.7743	5.62817	8.02743	6.40424
RVnc0036a	2.43669e+06	2.46477e+06	1.86513e+06	1.68499e+06	1.69052e+06	1.69046e+06	1.32993e+06	2.20997e+06	2.37847e+06	1.68597e+06	1.53446e+06	1.65008e+06
RVnc0046	2.51685e+06	2.7144e+06	1.99667e+06	2.93509e+06	2.83106e+06	2.84533e+06	2.25721e+06	2.59088e+06	2.67566e+06	3.15595e+06	3.17286e+06	3.3248e+06
RVnc0047	3.00273	1.19087	3.30026	7.88405	2.91098	5.09508	3.41525	0.999119	0	0.938029	0	0.914891
Rv0001	6962.32	6041.26	11113.1	7105.5	6814.6	6846.77	10446.4	11759.6	10748.7	6504.29	6440.01	6210.28
Rv0002	3260.96	3199.86	4195.73	2116.87	2208.46	2269.35	4059.03	4507.03	4451.2	2501.72	2579.82	2429.95
Rv0003	1356.23	1340.91	2113.27	1547.25	1603.95	1552.98	2070.5	1835.38	1851.52	1597.46	1506.15	1477.55
Rv0004	563.512	570.425	772.261	668.173	713.19	683.76	787.215	721.364	761.775	617.223	616.105	638.594
Rv0005	17815.2	17724.8	15085.5	25017.1	25408	25072.9	15200.4	16683.3	16999	22759.4	22372.5	22120.2
Rv0006	15516.1	15397.9	15454	22146.3	22813.3	22326.6	16322.3	16605.4	16821.9	21795.1	21751.3	21624.4
Rv0007	2907.64	2703.27	3533.48	3656.23	3662.98	3585.92	3355.48	3179.2	3067.01	3617.98	3661.51	3738.24
Rv0008c	345.314	301.289	361.928	237.507	226.086	258.83	333.841	347.694	342.641	251.392	252.864	266.233
Rv0009	7933.2	7446.48	10003.1	6741.85	6621.5	6694.94	8108.66	8376.62	7683.76	5486.53	5554.98	5592.73
Rv0010c	208.189	176.248	232.118	243.42	225.116	247.621	211.746	219.806	180.227	192.296	197.676	177.489
Rv0011c	897.815	1121.8	986.777	768.695	621.979	756.11	893.942	1003.12	1019.54	591.896	609.081	636.764
Rv0012	3209.91	3214.15	2399.29	1875.42	1771.82	1870.91	2322.37	2418.87	2466.6	1897.63	1721.88	1881.02
Rv0013	2120.93	2014.95	2247.48	1827.13	1793.16	1783.28	2304.44	2206.06	2122.91	1725.97	1717.87	1756.59
Rv0014c	2871.61	2675.88	3635.78	3722.26	3896.83	3792.78	3886.56	4047.43	4066.64	3482.9	3745.8	3532.39
Rv0015c	1794.63	1698.17	2436.69	2650.03	2714	2568.94	2480.33	2112.14	2038.04	2431.37	2495.53	2308.27
Rv0016c	2027.84	2028.04	2552.2	3011.71	2971.14	2981.64	2577.66	2583.72	2615.39	2602.09	2770.47	2738.27
Rv0017c	1831.66	1723.18	2163.87	2116.87	2002.75	2210.25	2347.13	2477.82	2455.07	1849.79	1845.31	1953.29
Rv0018c	3605.27	3604.75	4247.43	4018.9	3885.19	4084.22	3783.24	3613.81	3613.98	3986.62	3956.52	3891.95
Rv0019c	1176.07	1140.85	976.877	1081.1	961.593	1041.43	877.719	880.224	815.214	918.33	893.052	881.955
Rv0020c	21326.4	21542.8	15799.4	18033.8	18342.1	18261.8	14064.9	12903.6	13499.2	17437	17533.9	16888.9
Rv0021c	406.369	342.969	393.831	362.666	390.071	382.131	499.48	358.684	391.89	392.096	368.258	420.85
Rv0022c	16.0145	14.2904	13.201	12.8116	13.5846	10.1902	18.7839	13.9877	14.6697	14.0704	14.048	8.23402
Rv0023	394.358	401.322	268.421	330.145	291.098	316.914	328.718	306.73	327.972	331.124	307.049	323.871
Rv0024	563.512	512.072	499.439	582.434	596.75	621.6	430.322	412.636	364.646	642.55	608.078	596.509
Rv0025	278.253	298.907	292.623	274.956	240.641	323.028	307.373	313.723	259.863	293.603	254.871	274.467
Rv0026	754.685	633.541	1001.08	813.043	783.053	768.338	860.643	866.236	875.989	758.865	792.709	732.827
Rv0027	313.284	335.824	137.511	238.493	232.878	192.594	189.546	247.782	236.81	176.349	189.648	214.084
Rv0028	134.122	179.821	84.7066	143.884	146.519	123.301	94.7732	117.896	124.692	111.625	119.408	129
Rv0029	1531.39	1611.24	1704.03	1244.69	1232.31	1228.93	1786.18	1903.32	1857.81	1241.95	1294.42	1235.1
Rv0030	82.0745	82.1697	101.208	110.377	99.9436	68.2741	109.288	105.907	100.592	131.324	119.408	129.914
Rv0032	689.626	613.296	1120.99	712.521	678.258	708.216	1131.3	1039.08	1044.69	685.699	815.788	655.977
Rv0033	20.0182	14.2904	31.9025	28.5797	28.1395	17.3233	28.1758	41.963	20.9567	22.5127	22.0754	27.4467
Rv0034	60.0545	69.0702	89.107	70.9565	73.7448	85.5974	128.072	119.894	129.931	69.4141	66.2263	92.404
Rv0035	394.358	370.359	764.56	588.347	610.335	577.782	757.332	748.34	725.101	496.217	566.937	482.147
Rv0036c	3181.89	3237.96	2911.93	2345.51	2379.24	2332.53	2826.12	2639.67	2675.12	2502.66	2455.39	2450.99
Rv0037c	1280.16	1326.62	1534.62	1240.75	1334.2	1380.77	1508.69	1352.81	1254.26	1463.33	1405.8	1502.25
Rv0038	3128.84	3409.45	2256.28	2593.85	2562.63	2583.21	2482.89	2434.85	2757.9	2601.15	2721.3	2648.61
Rv0039c	466.423	519.218	478.538	471.072	412.389	418.816	398.731	364.679	365.694	456.82	413.413	445.552
Rv0040c	1864.69	1900.62	1843.74	1957.22	2002.75	2004.41	1960.35	2072.17	2079.95	2008.32	1910.53	1968.84
Rv0041	5366.87	5207.66	5977.87	5333.56	5171.84	5267.3	5915.21	5788.9	5866.82	5231.39	5397.45	5158.15
Rv0042c	1276.16	1381.4	1282.7	1292	1275.98	1327.78	1435.26	1488.69	1592.71	1231.63	1192.07	1205.83
Rv0043c	592.538	559.707	577.545	531.188	572.492	546.193	470.451	550.515	550.112	505.598	471.612	493.126
Rv0044c	1000.91	1101.55	720.556	799.246	792.756	800.947	674.512	824.273	815.214	729.786	727.486	723.679
Rv0045c	1133.03	1088.45	1501.62	1424.06	1519.53	1510.18	1505.27	1462.71	1632.52	1649.99	1612.51	1683.4
Rv0046c	8413.64	8052.63	10140.6	9010.49	9318.04	9386.16	13107.7	15449.4	16860.7	10401.8	10059.4	10368.5
Rv0047c	1760.6	1545.74	2450.99	2055.77	2051.27	2257.12	2562.29	2677.64	2732.75	2184.67	2107.2	2225.93
Rv0048c	738.671	744.291	815.164	970.724	998.465	1078.12	767.578	737.35	773.301	1126.57	1106.78	1150.02
Rv0049	926.842	1027.72	782.161	1209.22	1263.36	1154.55	806.853	831.267	843.506	1180.98	1209.13	1248.83
Rv0050	7353.68	6996.34	8187.94	10723.3	10935.6	11069.6	8497.14	8490.52	8731.59	10033.2	10291.2	9920.16
Rv0051	852.774	758.582	1168.29	1813.33	1780.55	1893.33	1300.36	1434.74	1208.15	1750.36	1651.64	1691.63
Rv0052	141.128	163.149	212.317	371.536	313.415	341.37	219.43	253.776	241.002	294.541	305.042	324.786
Rv0053	621.564	613.296	685.354	510.492	473.519	440.215	757.332	889.216	758.631	444.626	464.588	544.36
Rv0054	2242.04	2200.72	2256.28	1643.82	1752.41	1689.53	2193.44	2609.7	2523.18	1809.46	1774.06	1896.57
Rv0055	313.284	366.787	335.526	319.304	252.285	256.792	301.396	364.679	347.881	302.045	276.946	297.339
Rv0056	2731.48	2896.19	2944.93	2353.39	2467.54	2317.24	3032.74	3451.96	3596.16	2499.85	2476.46	2474.78
Rv0057	512.465	516.836	611.648	792.347	741.329	763.243	550.709	732.354	663.278	690.389	596.037	663.296
Rv0058	9221.37	7769.21	16875.3	10246.3	10421.3	10336.9	18090.6	17457.6	18012.3	10696.3	10650.4	10507.5
Rv0059	513.466	484.682	986.777	779.536	833.51	748.977	1056.17	1018.1	1060.41	592.834	624.133	623.955
Rv0060	2882.62	2859.27	3193.55	3335.94	3255.44	3444.28	3777.27	3714.73	3883.27	2997.94	3230.04	3188.39
Rv0061c	2092.9	2109.02	2251.88	1469.39	1420.56	1539.73	2179.78	2627.68	2333.52	1549.62	1486.08	1657.78
Rv0062	424.385	356.069	884.469	1170.78	1235.22	1163.72	850.397	726.36	652.8	1567.45	1522.2	1504.08
Rv0063	1177.07	1181.34	784.361	1216.12	1178.95	1208.55	818.806	826.272	852.936	1239.14	1274.35	1236.02
Rv0063a	86.0782	120.277	37.4029	69.971	44.635	55.0269	30.7373	38.9657	54.4873	48.7775	60.2057	48.4892
Rv0064	8057.32	8555.18	5415.72	7153.79	7084.35	7457.16	5579.67	6419.34	6576.2	6947.98	6672.8	6744.57
Rv0064A	29.0264	61.925	37.4029	36.4637	27.1691	34.6466	32.4449	33.9701	41.9133	25.3268	31.1063	32.0212
Rv0065	89.0809	59.5433	118.809	127.13	126.142	137.567	84.5275	116.897	106.879	120.068	94.3223	117.106
Rv0066c	5540.03	5700.67	4593.96	3823.77	3829.88	3830.48	4391.16	4670.88	4806.41	3931.28	3862.2	3881.88
Rv0067c	191.174	169.103	127.61	139.942	119.35	157.948	133.195	138.878	117.357	129.448	152.521	138.148
Rv0068	242.22	215.547	277.222	212.869	215.412	204.822	297.981	296.738	302.824	227.003	206.706	215.914
Rv0069c	2140.94	2059.01	2523.6	1745.33	1685.46	1696.66	2860.27	2860.48	3137.21	1298.23	1412.83	1258.89
Rv0070c	1611.46	1507.64	2097.86	991.42	1071.24	1063.85	1906.56	2041.2	1964.69	898.632	943.223	929.529
Rv0071	88.08	72.6428	88.0069	64.0579	83.448	73.3692	56.3516	87.9225	71.2527	74.1043	88.3018	74.1061
Rv0072	2868.6	2725.89	3192.45	3400	3514.52	3682.73	3307.67	3445.96	3107.87	3478.21	3454.81	3490.31
Rv0073	3430.11	3727.41	3544.48	4013.97	4117.09	4006.77	3778.12	3827.63	4051.97	4174.23	4282.64	4122.5
Rv0074	1683.53	1581.47	2095.66	2408.58	2467.54	2313.17	2039.76	2002.24	1879.81	2174.35	2206.54	2110.65
Rv0075	1507.37	1443.33	1992.26	1931.59	2056.12	2151.14	2106.36	2279.99	2247.6	1849.79	1899.49	1896.57
Rv0076c	304.276	335.824	345.427	168.522	160.104	147.757	417.514	427.623	447.425	181.978	169.58	134.489
Rv0077c	185.168	220.31	220.017	225.681	243.552	243.545	204.915	185.836	200.136	311.426	262.898	289.105
Rv0078	236.214	196.493	262.921	186.261	162.044	175.271	294.565	276.756	255.671	201.676	240.823	218.659
Rv0078A	1499.36	1666.02	1109.99	1743.36	1756.29	1838.31	1220.95	1545.64	1430.29	1590.9	1512.17	1658.7
Rv0078B	711.646	969.365	425.733	753.913	626.831	591.03	398.731	456.598	575.26	644.426	721.466	644.998
Rv0079	65756.7	70874.4	13928.2	2058.72	2619.88	2161.33	28553.2	35409.8	37996.5	2080.55	1927.59	2091.44
Rv0080	13210	14053.4	2446.59	711.536	986.822	708.216	2149.9	4212.29	5204.59	689.451	588.009	663.296
Rv0081	560.509	556.134	359.728	101.507	116.439	129.415	378.239	449.604	462.094	143.518	152.521	126.255
Rv0082	2278.07	2506.77	1844.84	474.029	537.561	498.299	2078.18	2119.13	2268.56	650.054	758.592	707.211
Rv0083	4747.31	4460.98	4577.46	1159.94	1158.57	1247.28	4785.62	4169.32	4417.67	1744.73	1752.99	1843.5
Rv0084	3243.95	3221.29	3696.29	1238.78	1292.47	1329.82	3990.72	3925.54	3801.54	1593.71	1641.61	1533.36
Rv0085	773.702	776.445	820.664	305.507	319.237	281.249	997.253	873.23	813.119	399.6	414.416	361.382
Rv0086	2981.71	2727.08	3674.29	1292	1323.52	1448.02	3643.22	3510.91	3177.03	1434.25	1439.92	1347.63
Rv0087	1400.27	1392.12	2080.26	763.768	784.994	792.795	2240.4	2051.19	2062.14	899.57	841.877	875.55
Rv0088	2628.39	2555.6	2874.53	1439.83	1534.09	1514.26	2917.48	3165.21	3075.39	1639.67	1663.69	1632.17
Rv0089	267.243	302.48	281.622	208.927	217.353	226.222	298.834	336.703	287.106	206.366	207.71	194.872
Rv0090	126.115	133.377	146.311	75.884	91.2106	99.8636	153.686	124.89	130.979	110.687	142.487	96.0635
Rv0091	173.157	145.286	240.919	232.58	240.641	212.974	235.652	230.797	178.132	255.144	244.837	251.595
Rv0092	3741.4	3939.38	2968.03	3350.72	3329.19	3481.98	2741.59	2343.93	2407.92	3653.62	3527.05	3548.86
Rv0093c	859.781	839.56	515.94	490.782	490.015	503.394	561.809	501.558	554.304	479.333	578.979	526.977
Rv0095c	25.0227	39.2986	39.6031	51.2463	37.8427	40.7607	46.9597	41.963	41.9133	48.7775	36.1234	43.9148
Rv0096	1500.36	1301.62	2236.48	3228.52	3112.81	3096.79	2155.02	2203.06	2216.17	3197.74	3345.43	3255.18
Rv0097	3388.08	2993.84	5070.3	7165.62	6737.94	6663.35	5406.34	6929.89	7462.67	6528.68	6743.04	6601.85
Rv0098	860.782	752.627	1341.01	2343.53	2318.11	2310.11	1546.25	1970.26	2011.84	2091.8	2029.94	2079.55
Rv0099	4946.49	4209.71	7855.72	13477.8	13803.9	13894.3	8702.06	10857.4	11165.7	12754.4	12684.3	12617.3
Rv0100	38.0345	57.1616	61.6048	161.623	144.579	197.689	87.0889	104.908	122.596	131.324	147.504	170.17
Rv0101	8221.46	6650.99	15647.6	30028.4	30894.2	31595.6	16739	18045.1	18227.1	28256.2	28217.4	27502.5
Rv0102	4489.08	4503.85	3453.17	2898.37	2992.49	2966.36	3304.26	3216.17	3164.46	2876	2792.54	2740.1
Rv0103c	14500.2	14357.1	13480.5	18126.4	18188.8	18784.5	13482.6	14221.5	15297.3	19795.2	19659.2	19529.3
Rv0104	200.182	226.265	240.919	256.232	290.127	305.705	277.489	251.778	290.25	295.479	313.07	256.169
Rv0105c	3.00273	1.19087	4.40034	0.985507	0.970326	0	5.12288	3.99648	1.04783	0	1.00343	0.914891
Rv0106	1144.04	956.265	1911.95	1239.77	1365.25	1252.37	1812.64	1493.68	1329.7	1142.52	981.354	1078.66
Rv0107c	7098.44	6777.22	9842.47	8950.37	8902.74	9287.32	10410.5	9522.61	9930.32	8826.85	8863.29	8586.25
Rv0108c	889.808	980.083	992.278	769.681	860.679	663.38	992.984	1157.98	1124.33	760.741	796.723	753.87
Rv0109	236.214	272.708	320.125	191.188	193.095	177.309	292.004	272.76	261.958	211.056	218.748	209.51
Rv0110	326.296	334.633	309.124	247.362	261.018	241.507	286.881	284.749	304.919	246.702	260.892	219.574
Rv0111	879.799	831.224	1257.4	1154.03	1110.05	1258.49	1097.15	1068.06	1112.8	1173.47	1197.09	1288.17
Rv0112	804.731	766.918	1206.79	1477.27	1407.94	1428.66	1203.88	1371.79	1287.79	1362.96	1479.05	1448.27
Rv0113	379.344	309.625	536.842	618.898	621.979	637.904	669.389	723.362	690.522	651.93	700.394	612.977
Rv0114	144.131	134.568	200.216	286.782	307.593	277.172	233.945	225.801	231.571	290.789	304.039	305.574
Rv0115	400.364	377.504	625.949	685.913	658.851	737.768	753.063	731.355	668.518	741.043	768.627	755.7
Rv0115a	37.0336	32.1534	51.7041	36.4637	34.9317	35.6656	47.8135	42.9621	55.5352	35.6451	57.1955	47.5743
Rv0116c	1713.56	1696.98	1016.48	1028.87	1100.35	1021.05	1213.27	1330.83	1304.55	1150.02	1053.6	1171.98
Rv0117	715.65	669.267	722.757	345.913	387.16	365.827	846.128	864.238	797.401	448.378	413.413	433.658
Rv0118c	2667.42	2388.88	4690.77	2728.87	2979.87	2929.67	6330.17	6034.68	5944.36	2502.66	2474.46	2347.61
Rv0119	1965.78	1633.87	3858	1572.87	1441.9	1487.76	4600.34	3781.67	3628.65	1630.29	1578.39	1623.93
Rv0120c	4690.26	4627.7	5574.14	3305.39	3387.41	3424.91	5404.63	5793.89	5992.56	3382.53	3394.6	3439.99
Rv0121c	445.404	400.131	383.93	386.319	419.181	414.74	407.269	400.647	410.751	413.671	441.509	401.637
Rv0122	281.255	302.48	199.116	187.246	155.252	163.043	192.962	197.826	254.623	156.651	178.61	180.233
Rv0123	233.212	211.974	180.414	148.811	162.044	144.7	236.506	211.813	233.667	180.102	177.607	172.914
Rv0124	161.146	198.875	204.616	134.029	143.608	143.681	203.207	142.874	154.031	154.775	155.532	152.787
Rv0125	5469.97	5381.52	5944.87	5422.26	5706.49	5906.22	5906.68	5408.23	5286.32	6266.03	6108.88	6288.96
Rv0126	4079.7	4094.2	4023.02	4667.36	4488.73	4765.94	3776.41	3895.57	3687.33	4392.79	4247.52	4299.07
Rv0127	3386.07	3467.8	3229.85	3459.13	3510.64	3497.26	3246.2	3176.2	3020.9	3457.57	3271.18	3470.18
Rv0128	604.549	560.898	812.964	510.492	468.667	533.965	808.561	785.308	738.722	572.198	537.838	545.275
Rv0129c	8798.99	8755.25	8091.13	9287.41	9688.71	9261.84	8247.83	7878.06	7704.72	10275.2	10473.8	10132.4
Rv0130	146.133	156.003	283.822	147.826	125.172	145.719	262.974	234.793	182.323	161.341	169.58	157.361
Rv0131c	1612.46	1535.03	1399.31	1278.2	1289.56	1259.5	1460.02	1385.78	1497.35	1404.23	1367.67	1411.68
Rv0132c	501.455	503.736	412.532	602.145	545.323	545.174	403.853	425.625	392.937	567.507	472.615	591.019
Rv0133	1216.1	1155.14	838.266	1156.98	1208.06	1162.7	884.55	929.181	880.18	1131.26	1198.09	1144.53
Rv0134	2668.42	2722.32	2443.29	2349.45	2423.87	2244.89	2683.53	2489.81	2465.55	2318.81	2313.91	2491.25
Rv0135c	1376.25	1333.77	974.676	832.753	883.967	850.879	1019.45	1069.06	1090.79	839.536	812.778	847.189
Rv0136	1595.45	1716.04	1013.18	836.695	917.928	897.753	1142.4	1283.87	1390.47	936.153	949.244	914.891
Rv0137c	1153.05	1168.24	855.867	1100.81	992.643	1002.71	885.404	1021.1	1082.41	990.558	886.028	990.827
Rv0138	269.244	279.853	346.527	315.362	354.169	316.914	344.087	379.665	340.546	252.33	326.114	303.744
Rv0139	1048.95	953.884	1333.3	1280.17	1160.51	1329.82	1436.11	1319.84	1296.17	1254.14	1222.18	1233.27
Rv0140	479.435	468.01	508.24	960.869	892.7	884.506	636.944	672.407	642.322	971.798	924.158	945.997
Rv0141c	1672.52	1787.49	1388.31	1160.93	1112.96	1184.1	1782.76	1738.47	1766.65	1298.23	1393.76	1348.55
Rv0142	756.687	679.984	798.663	792.347	745.21	937.495	876.866	782.31	816.262	877.057	816.791	941.423
Rv0143c	2218.01	2151.89	2779.92	2090.26	2146.36	2226.55	2743.3	2469.82	2301.04	2296.29	2197.51	2235.08
Rv0144	15350.9	14883.4	16138.3	9901.38	9921.58	10109.7	15197	19384.9	20769.1	8462.9	8235.14	8792.1
Rv0145	8816	7831.13	12076.7	15184.7	15555.3	15880.4	15246.5	13988.7	14206.5	17069.3	16966	17010.6
Rv0146	3001.73	3086.72	3362.96	5109.85	5017.56	4944.27	4013.77	4401.12	4342.22	5023.14	5189.74	4967.86
Rv0147	8800.99	8780.25	6449.81	8696.11	8904.68	8811.43	6883.44	7449.43	7630.32	9574.46	8967.65	9427.03
Rv0148	5672.15	6121.05	4755.67	5703.13	5948.1	5788.01	5019.57	5179.43	5110.28	6325.13	6506.23	6514.94
Rv0149	2857.59	2812.83	3052.74	3452.23	3409.73	3614.45	2781.72	2738.59	2645.78	3254.96	3173.85	3180.16
Rv0150c	4.00364	5.95433	4.40034	6.89855	10.6736	7.13311	7.68431	12.9886	8.38267	2.81409	5.01715	5.48934
Rv0151c	558.507	520.408	542.343	514.434	529.798	478.938	532.779	632.443	659.087	458.696	539.845	485.807
Rv0152c	325.295	298.907	387.23	476.985	455.083	471.805	414.099	416.633	396.081	403.352	331.132	398.892
Rv0153c	1309.19	1411.18	1161.69	1418.14	1551.55	1419.49	1127.89	1191.95	1066.69	1490.53	1477.05	1494.93
Rv0154c	4170.79	4597.93	2936.13	3788.29	3900.71	3779.53	3169.35	2920.43	3072.25	3983.81	3823.06	3955.07
Rv0155	557.506	512.072	591.846	973.68	973.237	990.484	585.716	532.531	544.873	981.178	918.138	955.146
Rv0156	90.0818	103.605	105.608	155.71	167.866	168.138	73.4279	93.9172	69.157	155.713	174.597	150.957
Rv0157	2203	2106.64	2479.59	3552.75	3360.24	3491.15	2432.51	2191.07	2123.96	3645.18	3732.76	3595.52
Rv0157A	7.00636	15.4813	3.30026	3.94203	2.91098	2.03803	2.56144	0.999119	7.33483	3.75212	3.01029	1.82978
Rv0158	315.286	292.953	358.628	658.318	640.415	640.961	398.731	402.645	388.746	611.595	617.109	595.594
Rv0159c	205.186	175.057	266.221	163.594	157.193	155.91	273.22	308.728	271.389	168.845	204.7	198.531
Rv0160c	151.137	142.904	151.812	88.6956	77.6261	81.5213	151.979	139.877	138.314	76.9184	100.343	100.638
Rv0161	759.69	709.756	767.86	425.739	447.32	423.911	741.109	563.503	612.982	517.792	500.711	489.467
Rv0162c	1365.24	1477.86	1257.4	993.391	987.792	1227.91	1270.47	956.157	978.676	1322.62	1305.46	1383.31
Rv0163	209.19	250.082	214.517	196.116	195.036	183.423	325.303	273.759	295.489	212.933	210.72	193.042
Rv0164	2906.64	2785.44	3334.36	2562.32	2289.97	2394.69	3048.97	3173.2	3312.2	2199.68	2292.84	2221.35
Rv0165c	926.842	980.083	1290.4	786.434	731.626	770.376	994.692	1063.06	1074.03	687.575	725.479	728.253
Rv0166	7030.38	6811.75	10081.2	4760.98	4708.02	4623.28	9141.77	9753.4	10192.3	4490.34	4517.44	4206.67
Rv0167	4480.07	3969.16	8189.04	4691.01	4509.1	5066.55	8497.14	8787.25	8033.74	4794.27	4894.73	5113.32
Rv0168	2922.65	2488.91	5554.34	2960.46	2825.59	2969.41	5954.49	5803.88	5539.89	3195.86	3307.3	3290.86
Rv0169	10954.9	8824.32	19881.9	10919.4	11503.2	11399.7	22489.4	24490.4	24802.2	11007.8	11030.7	10824.1
Rv0170	7465.78	6542.62	14430.9	8448.75	8602.91	8196.97	15277.3	16318.6	16207.9	7996.7	8229.12	7901.91
Rv0171	9479.61	8050.25	16988.6	11991.6	11903	11984.7	18646.4	20486.9	20854	10856.7	11144.1	10630.1
Rv0172	8068.33	6547.38	14875.4	10001.9	9745.95	9765.23	16466.6	18804.4	18629.4	8478.84	8851.25	8483.78
Rv0173	4745.31	3850.07	8723.68	6064.81	6201.35	6164.03	9417.55	10505.7	10332.7	5456.51	5516.85	5230.43
Rv0174	10933.9	9578.13	19852.2	13423.6	13586.5	13528.5	21809.8	23218.5	22372.3	12249.7	12481.7	12033.6
Rv0175	4572.15	4443.12	5524.63	3782.37	3852.19	3946.65	5600.16	5793.89	5364.91	3574.83	3477.89	3530.56
Rv0176	2125.93	2153.09	3229.85	2698.32	2750.87	2850.19	3061.77	2853.48	2542.04	2400.42	2421.27	2500.4
Rv0177	2104.91	2180.48	3098.94	2714.09	2566.51	2545.5	3068.6	3229.15	3004.14	2373.21	2428.3	2304.61
Rv0178	3312.01	3233.2	4684.17	4196.29	4618.75	4060.78	4824.04	4729.83	4710.01	4098.25	4025.76	3838.88
Rv0179c	2190.99	2010.18	2048.36	2613.56	2674.22	2569.96	2204.54	2341.94	2456.12	2477.33	2589.85	2582.74
Rv0180c	1362.24	1300.43	1492.82	1428.98	1396.3	1457.19	1618.83	1541.64	1526.69	1473.64	1502.13	1467.48
Rv0181c	482.438	482.301	410.332	751.942	734.537	734.711	456.79	428.622	450.568	671.629	669.287	627.615
Rv0182c	2360.14	2449.61	1778.84	2310.03	2395.73	2375.33	1543.69	1548.63	1731.02	2402.29	2328.96	2274.42
Rv0183	2006.82	2006.61	1763.44	1620.17	1616.56	1653.86	1840.82	1611.58	1689.11	1593.71	1601.47	1670.59
Rv0184	1408.28	1349.25	1520.32	1820.23	1829.06	1927.98	1433.55	1263.89	1218.63	1869.49	1855.34	1782.21
Rv0185	482.438	470.392	519.241	703.652	695.724	714.33	490.089	480.576	426.468	682.885	662.263	591.019
Rv0186	2274.06	2295.99	3001.04	3084.64	3157.44	3244.55	2780.87	2592.71	2510.61	3162.1	3122.67	3029.2
Rv0186A	8.00727	7.1452	3.30026	13.7971	10.6736	13.2472	4.26906	2.99736	3.1435	12.1944	20.0686	10.0638
Rv0187	668.607	584.715	470.837	567.652	664.673	614.467	485.819	446.606	448.473	638.798	636.174	657.806
Rv0188	1230.12	1256.36	716.156	3284.69	3624.17	3540.06	718.91	911.197	966.102	3944.41	3319.34	4009.97
Rv0189c	4496.08	4839.68	3559.88	3981.45	4095.75	4257.45	3353.78	3001.35	3488.24	4009.14	4089.98	3999.9
Rv0190	217.197	290.571	155.112	253.275	217.353	285.325	143.441	157.861	181.275	268.276	237.813	261.659
Rv0191	795.722	781.208	696.355	814.028	879.115	939.533	575.47	527.535	519.725	849.854	915.127	846.274
Rv0192	5068.6	4815.86	4081.32	4202.2	4312.13	4439.85	4105.99	4074.41	4218.58	4105.75	4008.7	4119.75
Rv0193c	465.423	459.674	575.345	357.739	348.347	354.618	578.031	590.48	666.422	438.059	364.245	397.977
Rv0194	318.289	326.297	334.426	298.608	233.849	278.191	326.156	318.719	311.206	286.099	304.039	302.829
Rv0195	12.0109	10.7178	25.302	7.88405	11.6439	7.13311	21.3453	27.9753	16.7653	2.81409	4.01372	4.57445
Rv0196	52.0473	54.7798	52.8041	65.0434	41.724	38.7226	52.9364	52.9533	45.0568	59.0958	59.2023	62.2126
Rv0197	790.718	771.681	805.263	736.173	770.439	777.51	860.643	784.309	816.262	903.322	880.007	859.997
Rv0198c	6719.1	6949.89	6557.61	7132.11	7074.65	7181.01	6255.89	6171.56	6293.29	6485.53	6605.57	6652.17
Rv0199	1179.07	1136.09	976.877	468.116	494.866	485.052	862.351	806.289	801.592	469.014	456.56	426.339
Rv0200	1866.69	1969.69	1735.94	1038.72	1107.14	1097.48	1753.73	1578.61	1464.87	962.418	994.398	1032
Rv0201c	1202.09	1200.39	1214.5	1432.93	1435.11	1398.09	1140.69	1231.91	1097.08	1243.83	1202.11	1271.7
Rv0202c	5857.32	5984.1	5885.46	9850.14	9827.46	10197.3	5937.41	5812.88	5865.77	9505.05	9371.02	9365.74
Rv0203	258.234	264.372	372.929	511.478	496.807	427.987	316.765	366.677	323.78	567.507	579.982	549.849
Rv0204c	977.888	952.693	979.077	1114.61	1186.71	1210.59	1020.31	903.204	900.089	1284.16	1339.58	1235.1
Rv0205	678.616	626.395	729.357	700.695	654	668.475	680.489	673.406	740.818	667.877	741.534	657.806
Rv0206c	22340.3	21715.4	23620	20999.2	21239.5	21630.7	25568.3	25330.7	25277.9	21403	20666.6	20652.7
Rv0207c	2738.49	2755.66	2801.92	2809.68	2907.1	3062.14	2971.27	3228.15	3529.1	2906.95	2979.18	2912.1
Rv0208c	1487.35	1413.56	1742.54	1756.17	1857.2	1872.95	1722.14	1770.44	1834.76	1748.49	1783.09	1675.16
Rv0209	757.688	803.834	652.351	527.246	588.988	633.828	772.701	734.353	776.444	686.637	653.232	670.615
Rv0210	984.894	965.792	1138.59	626.782	659.822	650.132	1203.02	1108.02	1088.7	688.513	721.466	718.189
Rv0211	68138.9	70469.5	47784.4	34351.8	35336.4	34669	51673.6	53856.5	54898.1	35740.8	35028.7	35201.3
Rv0212c	348.316	382.268	345.427	302.551	327	338.313	412.392	378.666	354.168	341.443	338.156	352.233
Rv0213c	160.145	171.485	189.215	190.203	161.074	154.89	173.324	179.841	170.797	152.899	152.521	170.17
Rv0214	461.419	414.421	427.934	291.71	313.415	316.914	369.701	371.672	391.89	326.434	339.159	314.722
Rv0215c	455.413	522.79	359.728	419.826	420.151	413.721	339.817	396.65	431.707	366.769	419.433	366.871
Rv0216	514.467	429.903	889.97	437.565	453.142	490.147	721.472	705.378	699.953	553.437	503.721	454.701
Rv0217c	342.311	370.359	326.726	395.188	352.228	374.998	292.004	274.758	234.715	340.504	358.224	355.892
Rv0218	505.459	489.446	612.748	299.594	323.119	330.161	630.968	651.426	584.691	369.583	375.282	342.169
Rv0219	78.0709	76.2154	123.21	77.855	80.5371	86.6164	107.58	86.9234	103.735	77.8564	94.3223	54.8934
Rv0220	16848.3	17254.5	12824.8	11428.9	11607	11461.9	12347.8	12740.8	12755.3	10578.2	10630.3	10682.3
Rv0221	2116.92	1933.97	1950.45	1845.85	1978.49	1989.12	2022.68	2177.08	2344	1757.87	1716.87	1773.97
Rv0222	1342.22	1248.03	1540.12	1256.52	1362.34	1355.29	1573.58	1515.66	1656.62	1263.52	1396.77	1269.87
Rv0223c	2418.2	2365.06	2379.49	1297.91	1279.86	1280.9	2461.54	2463.83	2408.97	1453.01	1549.29	1420.83
Rv0224c	354.322	396.558	512.64	472.058	424.032	460.595	535.341	491.567	483.051	436.183	417.427	388.829
Rv0225	1204.09	1078.92	1605.03	1847.82	2158.01	1953.45	1613.71	1390.77	1323.41	2027.08	2086.13	1926.76
Rv0226c	397.361	341.779	792.062	957.912	926.661	976.218	766.724	638.437	573.165	968.984	922.151	941.423
Rv0227c	4558.14	4272.83	7459.68	5264.58	5363.96	5401.81	6772.44	6591.19	6466.18	5250.15	5166.66	5126.13
Rv0228	472.429	457.292	357.528	535.13	510.391	579.82	356.04	302.733	339.498	567.507	568.944	597.424
Rv0229c	1138.03	1099.17	1015.38	1408.29	1344.87	1366.5	1183.38	1311.84	1402	1241.95	1286.4	1208.57
Rv0230c	1836.67	1903	1925.15	1476.29	1652.47	1468.4	1924.49	1973.26	2028.61	1609.66	1583.41	1494.93
Rv0231	2291.08	2000.65	3849.2	1811.36	1882.43	1896.39	3476.73	3517.9	3420.13	2072.11	2053.02	2051.19
Rv0232	2835.57	2649.68	3770	2382.95	2354.01	2390.61	3953.15	4459.07	4310.79	2197.8	2297.85	2247.89
Rv0233	5416.92	4664.62	9376.03	6092.4	5895.7	5998.95	9584.05	10559.7	10568.4	6447.07	6450.04	6389.6
Rv0234c	2993.72	3227.25	2535.7	2280.46	2383.12	2301.96	2221.62	2041.2	2019.17	2290.67	2381.14	2491.25
Rv0235c	231.21	235.791	184.814	143.884	145.549	174.252	252.729	227.799	251.48	143.518	137.47	145.468
Rv0236A	113.103	108.369	107.808	130.087	130.024	125.339	122.095	84.9251	76.4918	115.378	139.477	151.872
Rv0236c	2016.83	1923.25	3105.54	4048.46	3908.47	4231.98	3227.41	2622.69	2557.76	4163.91	4130.11	4215.82
Rv0237	2512.28	2679.45	3045.04	2930.9	2936.21	3152.84	2476.91	2030.21	1901.82	2893.82	2705.24	2752.91
Rv0238	888.807	977.701	696.355	1359.01	1321.58	1284.98	775.262	788.305	913.711	1296.36	1295.43	1271.7
Rv0239	311.283	315.579	265.121	394.203	359.991	350.542	265.536	300.735	277.676	343.319	344.176	393.403
Rv0240	79.0718	82.1697	78.1061	167.536	147.49	162.024	100.75	83.926	88.018	131.324	132.453	144.553
Rv0241c	3045.77	3089.11	2237.58	3138.84	3171.03	3225.19	2017.56	2277.99	2329.33	3022.33	2975.17	3076.78
Rv0242c	7695.99	7827.56	4754.57	5766.2	5921.9	6002.01	4427.87	3946.52	4163.04	6058.73	6034.62	5988.87
Rv0243	19694.9	19536.2	10201.1	12682.5	12733.6	12959.9	9263.01	8594.42	9042.8	13233.7	13442.9	13444.3
Rv0244c	2250.04	2342.43	1709.53	5280.34	5613.34	5539.37	2367.62	3121.25	3422.22	5289.54	5017.15	5095.94
Rv0245	1294.18	1362.35	1043.98	977.623	1043.1	953.799	1203.88	1362.8	1364.28	1119.07	1018.48	1088.72
Rv0246	346.314	370.359	504.94	329.159	299.831	294.496	490.942	533.53	497.721	292.665	309.056	303.744
Rv0247c	1796.63	1767.24	2255.18	3113.22	2970.17	3102.9	2221.62	2490.8	2372.29	2739.04	2713.27	2613.84
Rv0248c	7248.58	6739.11	8776.49	10969.7	11198.5	11108.3	8591.06	8783.26	8593.28	10194.5	10539	10239.5
Rv0249c	2091.9	1960.17	2585.2	2579.07	2411.26	2500.67	2374.45	2701.62	2463.46	2220.31	2412.24	2182.93
Rv0250c	1879.71	2401.98	1259.6	2503.19	2279.3	2248.97	1083.49	1376.79	1431.34	2239.07	2036.96	2206.72
Rv0251c	2434.21	3168.89	624.849	5950.49	5824.87	6205.81	792.338	1615.58	2024.41	6795.08	5675.4	6435.34
Rv0252	1680.53	1499.3	2346.48	2368.17	3343.74	2446.66	3188.14	3117.25	3062.82	2086.18	1812.19	2014.59
Rv0253	51.0463	36.9168	49.5039	68	100.914	73.3692	50.375	86.9234	83.8267	63.786	47.1612	67.7019
Rv0254c	288.262	228.646	370.729	364.637	391.041	339.332	392.754	327.711	326.924	378.964	382.306	339.424
Rv0255c	1047.95	986.037	1313.5	1168.81	1078.03	1050.61	1378.05	1313.84	1306.65	1149.09	1105.78	1268.04
Rv0256c	2035.85	1894.67	2689.71	1322.55	1384.66	1302.3	2737.32	2360.92	2448.79	1719.41	1740.95	1687.97
Rv0257	53.0482	82.1697	34.1027	71.942	73.7448	80.5023	35.0063	33.9701	38.7698	90.0508	77.264	107.957
Rv0258c	247.224	227.455	159.513	174.435	141.668	145.719	192.108	205.819	239.954	185.73	174.597	157.361
Rv0259c	62.0563	102.414	84.7066	81.797	90.2403	68.2741	87.0889	99.9119	102.688	90.9888	78.2675	75.021
Rv0260c	33.03	40.4894	35.2028	34.4927	32.0208	33.6275	91.358	76.9322	89.0658	46.9014	33.1132	42.085
Rv0261c	34.0309	36.9168	40.7032	107.42	98.0029	83.5593	26.4682	51.9542	44.009	55.3437	63.216	51.2339
Rv0262c	632.574	722.856	460.936	780.521	840.302	849.86	496.919	520.541	606.695	863.925	850.908	825.231
Rv0263c	2402.18	2524.64	1283.8	2024.23	1953.27	2078.79	1423.31	1747.46	2071.57	2080.55	2021.91	2094.18
Rv0264c	1014.92	1130.13	528.041	789.391	740.359	776.49	531.925	561.505	733.483	757.927	759.596	827.061
Rv0265c	813.739	800.262	759.059	872.173	876.204	848.841	802.584	749.339	717.766	851.73	793.712	838.04
Rv0266c	3234.94	3260.59	3606.08	2358.32	2345.28	2451.75	3696.16	3219.16	3530.15	2615.22	2469.44	2504.06
Rv0267	87.0791	65.4976	77.006	50.2608	69.8635	47.8938	71.7203	87.9225	84.8745	49.7155	45.1543	41.1701
Rv0268c	2772.52	2666.35	3016.44	1225.97	1153.72	1234.03	3236.8	3664.77	3790.01	1177.23	1351.62	1203.08
Rv0269c	765.695	875.286	918.572	752.927	754.914	651.151	797.461	726.36	686.331	833.908	855.925	784.976
Rv0270	15802.3	16155.3	10848	10592.2	10866.7	10688.5	11749.3	13089.5	13855.5	10534.1	10680.5	10433.4
Rv0271c	3436.12	3261.78	3295.86	4139.13	4228.68	4229.94	3347.8	3197.18	3179.13	4389.98	4340.83	4399.71
Rv0272c	744.676	783.59	771.16	1534.43	1514.68	1496.94	815.391	834.265	883.323	1506.47	1513.17	1365.02
Rv0273c	406.369	431.093	355.328	684.927	654	652.17	347.502	330.708	357.311	722.282	731.5	702.636
Rv0274	330.3	313.198	166.113	364.637	352.228	361.751	208.33	235.792	248.336	387.406	379.296	429.084
Rv0275c	2018.83	2144.75	1026.38	1548.23	1483.63	1472.48	1071.53	1146.99	1187.2	1485.84	1467.01	1578.19
Rv0276	10903.9	11248.9	6947.04	5771.13	5906.37	5889.91	7918.26	8123.84	8137.47	6574.64	6885.53	6781.17
Rv0277A	4815.37	5283.87	3822.8	7488.86	6576.87	7071.97	4239.18	4785.78	5500.08	7146.84	7194.59	6929.38
Rv0277c	287.261	267.945	240.919	838.666	772.379	718.407	174.178	297.738	292.345	616.285	464.588	556.254
Rv0278c	216.196	259.609	202.416	223.71	245.492	269.02	223.699	167.852	183.371	249.516	304.039	354.978
Rv0279c	1003.91	1081.31	840.466	1030.84	1103.26	1021.05	879.427	683.398	680.044	1267.28	1261.31	1236.02
Rv0280	6550.95	5716.16	12674.1	6128.87	5979.15	6101.87	13511.6	10443.8	9250.27	5009.07	4920.82	5205.73
Rv0281	4244.85	4208.52	5040.6	4273.16	4147.17	4268.66	4807.82	4388.13	4059.31	4059.79	4247.52	3879.14
Rv0282	20550.7	20185.2	25651.8	30663.1	31090.2	30787.5	27881.3	25716.3	24378.9	29850.9	29514.9	30397.2
Rv0283	10034.1	9364.97	13993.1	16917.2	17377.6	17692.2	14959.7	12716.8	12052.2	18142.4	17703.5	18093.8
Rv0284	24874.6	22327.5	35387.6	40970.5	41271.8	42748.8	41173.4	37693.8	37865.6	41886.7	42297.5	41733.7
Rv0285	1721.56	1487.39	2318.98	2679.59	2753.79	2539.39	2419.71	2099.15	2151.2	2701.52	2984.2	2782.18
Rv0286	8340.57	8337.25	12109.7	12690.4	12525.9	12472.8	12743.2	10423.8	9702.94	13350	14128.3	13470.9
Rv0287	1230.12	1275.42	1759.04	1617.22	1665.08	1672.21	1702.5	2026.21	1459.63	1677.2	1555.32	1849.91
Rv0288	2066.88	2064.96	3009.84	2901.33	3335.98	2695.3	3118.12	2903.44	2520.04	3195.86	3066.48	3235.05
Rv0289	7325.65	7228.56	10945.9	11809.3	12153.3	12392.3	11460.7	10016.2	8744.17	12581.8	12057.2	12259.5
Rv0290	7132.48	6742.68	10802.8	12308	12373.6	13147.3	10880.1	9175.91	8484.31	12727.2	13037.6	13000.6
Rv0291	7753.04	7847.81	10527.8	13879.9	13632.1	14169.4	11111.5	8864.19	8404.67	14627.6	14913	14809.3
Rv0292	2259.05	2039.95	3211.15	4290.9	4513.96	4615.13	3594.55	2883.46	2786.19	4773.63	4568.61	4551.58
Rv0293c	3556.23	3595.22	2603.9	3555.71	3587.3	3682.73	3021.64	3342.05	3435.85	3383.47	3251.11	3505.86
Rv0294	167.152	163.149	256.32	160.638	134.875	150.814	203.207	225.801	221.093	157.589	153.525	152.787
Rv0295c	1650.5	1635.06	1671.03	1696.06	1674.78	1813.85	1740.92	1635.56	1623.09	1641.55	1656.66	1584.59
Rv0296c	1791.63	1707.7	1805.24	1711.82	1719.42	1716.02	1516.37	1702.5	1720.54	1671.57	1768.04	1775.8
Rv0297	8112.37	8440.86	6548.81	3838.55	3942.43	3887.55	5983.52	5489.16	5649.92	4667.63	4191.32	4500.35
Rv0298	1115.01	1363.54	1051.68	1817.27	1901.84	1690.55	1157.77	1482.69	1569.65	1838.54	1729.91	1950.55
Rv0299	280.254	276.281	211.217	390.261	426.943	433.082	284.32	382.663	337.402	416.485	372.272	408.956
Rv0300	530.482	659.74	407.032	778.55	706.397	722.483	417.514	533.53	554.304	681.009	779.664	680.679
Rv0301	524.476	553.753	649.051	1062.38	1136.25	1139.26	595.107	667.412	577.356	995.249	1036.54	919.465
Rv0302	331.301	315.579	569.845	1178.67	1025.63	1058.76	427.76	458.596	451.616	999.939	875.994	947.827
Rv0303	222.202	204.829	381.73	664.231	717.071	729.616	314.203	345.695	285.011	626.603	665.274	685.253
Rv0304c	1116.01	1118.22	1507.12	1019.01	1013.99	1004.75	1705.06	1871.35	1859.9	899.57	935.196	913.976
Rv0305c	2094.9	2139.99	2333.28	1073.22	1137.22	1020.04	2481.18	2447.84	2651.02	1160.34	1206.12	1134.46
Rv0306	99.09	103.605	122.11	80.8115	58.2196	70.3121	98.1885	94.9163	93.2572	63.786	87.2983	72.2764
Rv0307c	996.905	1105.12	561.044	1045.62	1055.71	1081.18	564.37	691.391	818.358	1065.6	971.319	999.061
Rv0308	1879.71	1941.11	2017.56	1253.56	1322.55	1308.42	2336.89	2081.17	1868.29	1655.62	1742.96	1687.97
Rv0309	4510.09	4514.57	4650.06	3974.55	3993.86	3928.31	4902.59	5128.48	4918.53	4141.4	4232.46	4246.01
Rv0310c	159.144	144.095	225.518	136	115.469	143.681	175.885	190.832	138.314	132.262	149.511	139.978
Rv0311	1268.15	1473.1	497.239	668.173	640.415	610.391	536.194	708.376	737.675	679.133	662.263	558.083
Rv0312	1338.22	1274.23	2037.36	1749.27	1658.29	1817.93	2032.93	1918.31	1963.64	1781.32	1775.07	1820.63
Rv0313	2691.44	2687.78	2163.87	3180.23	3348.59	3198.69	2295.9	2346.93	2549.38	3143.33	3214.99	3104.22
Rv0314c	4742.31	4800.38	4711.67	3370.43	3503.85	3589.99	5057.99	5165.45	5238.12	3547.63	3599.3	3622.05
Rv0315	6275.7	5976.96	9456.34	7441.56	7939.21	7665.04	8059.14	7022.81	7118.98	8069.86	7958.2	7808.59
Rv0316	894.812	770.49	1331.1	1173.74	1210.97	1081.18	1109.1	1059.07	1072.98	1095.62	1030.52	1012.78
Rv0317c	1582.44	1579.09	1399.31	968.753	1022.72	1045.51	1389.15	1346.81	1298.27	1053.41	1059.62	1053.95
Rv0318c	245.223	259.609	399.331	216.811	234.819	258.83	437.152	421.628	431.707	294.541	300.025	259.829
Rv0319	236.214	244.128	222.217	231.594	251.314	275.134	194.669	194.828	180.227	218.561	201.689	225.978
Rv0320	80.0727	48.8255	84.7066	93.6231	100.914	122.282	96.4808	70.9375	70.2048	110.687	97.3326	96.9784
Rv0321	696.632	685.939	878.969	533.159	680.199	617.524	856.374	831.267	742.914	582.516	593.027	548.02
Rv0322	320.291	283.426	473.037	292.695	238.7	226.222	359.455	357.685	364.646	269.214	286.981	266.233
Rv0323c	173.157	139.331	206.816	165.565	165.926	137.567	199.792	218.807	202.232	159.465	127.435	168.34
Rv0324	112.102	107.178	73.7058	138.956	143.608	151.833	82.8198	90.9199	96.4007	157.589	173.593	154.617
Rv0325	39.0354	52.3981	36.3028	35.4782	32.9911	38.7226	32.4449	50.9551	39.8177	33.769	42.144	40.2552
Rv0326	17.0154	22.6265	24.2019	21.6811	32.9911	41.7797	15.3686	33.9701	13.6218	17.8225	46.1577	27.4467
Rv0327c	25.0227	27.3899	46.2036	92.6376	96.0623	86.6164	32.4449	27.9753	44.009	69.4141	91.3121	86.9146
Rv0328	302.274	327.488	231.018	423.768	375.516	408.626	256.998	292.742	327.972	385.53	393.344	395.233
Rv0329c	34.0309	23.8173	16.5013	39.4203	52.3976	45.8557	29.0296	22.9797	29.3393	45.0254	45.1543	55.8083
Rv0330c	87.0791	61.925	90.2071	120.232	129.053	119.225	80.2584	72.9357	86.9702	141.642	141.484	127.17
Rv0331	287.261	292.953	293.723	616.927	590.929	607.334	315.057	279.753	305.967	685.699	592.023	644.083
Rv0332	1153.05	1186.1	1090.19	1647.77	1784.43	1620.24	1142.4	1079.05	991.25	1844.16	1880.43	1836.19
Rv0333	420.382	464.438	299.223	419.826	410.448	343.409	303.104	333.706	324.828	369.583	398.361	387.914
Rv0334	865.786	890.768	904.271	890.898	880.086	856.993	905.041	917.192	926.285	908.95	912.117	874.636
Rv0335c	58.0527	71.452	26.4021	37.4492	32.0208	32.6085	41.8368	32.9709	33.5307	30.0169	22.0754	23.7872
Rv0336	3.00273	1.19087	6.60052	2.95652	8.73293	3.05705	5.12288	3.99648	4.19133	3.75212	3.01029	3.65956
Rv0337c	4437.03	4451.46	3491.67	4105.62	3982.22	4079.12	3303.4	3200.18	3403.36	3718.35	3851.16	3744.65
Rv0338c	18594.9	19184.8	14906.2	10690.8	11003.5	10932	13415.1	12543.9	12528.9	10802.3	10798.9	10314.5
Rv0339c	1362.24	1264.7	1128.69	1646.78	1522.44	1656.92	1077.51	1056.07	1010.11	1682.82	1531.23	1665.1
Rv0340	787.715	784.781	375.129	775.594	775.29	783.624	393.608	556.509	568.973	745.733	724.476	708.125
Rv0341	10474.5	10734.5	4230.93	96070.1	93564.7	101186	4236.62	5554.1	6297.48	108294	105866	109738
Rv0342	4369.97	4582.45	2443.29	15719.8	15780.4	16285.9	2620.35	3059.3	3449.47	16406.1	14578.8	16699.5
Rv0343	1694.54	1836.32	1365.21	7284.86	7189.15	7420.48	1448.92	1663.53	1720.54	7300.68	6671.8	7471
Rv0344c	77.07	88.1241	113.309	91.6521	100.914	88.6544	109.288	108.904	108.975	101.307	113.387	96.9784
Rv0345	310.282	270.327	210.116	238.493	254.225	243.545	292.004	269.762	292.345	221.375	265.909	280.871
Rv0346c	5302.81	5230.28	6321.1	6583.18	6745.71	6741.81	6001.45	6552.22	6493.42	6343.89	6160.05	6132.51
Rv0347	1432.3	1438.57	1325.6	904.695	881.056	850.879	1320.85	1425.74	1524.6	862.987	820.805	837.125
Rv0348	636.578	749.055	574.245	430.666	411.418	343.409	548.148	633.442	630.796	406.166	378.293	371.446
Rv0349	556.505	522.79	535.742	473.043	450.231	445.31	514.849	590.48	536.491	421.175	413.413	429.999
Rv0350	11804.7	12424.3	6712.73	21903.9	22408.7	21739.7	5745.31	5462.19	5209.83	23175.9	23264.5	22907
Rv0351	4125.75	4690.82	2061.56	7188.28	7537.49	6991.47	1464.29	1254.89	1124.33	7448.89	7911.04	7360.3
Rv0352	9494.62	10365.3	4367.34	11170.7	11506.1	11367.1	3250.47	2827.51	2866.87	11307	11353.8	10999.7
Rv0353	484.44	607.342	321.225	688.869	657.881	691.912	304.811	320.717	257.767	742.919	739.527	688.913
Rv0354c	42.0382	41.6803	52.8041	70.9565	70.8338	69.2931	70.0126	84.9251	71.2527	57.2198	59.2023	61.2977
Rv0355c	2626.38	2490.1	3770	3775.48	3496.08	3674.57	4138.43	4353.16	4414.52	3528.86	3678.57	3389.67
Rv0356c	577.524	475.155	682.053	451.362	472.549	442.253	703.542	643.433	622.413	546.871	537.838	600.168
Rv0357c	735.668	743.1	866.868	591.304	521.065	613.448	835.883	782.31	761.775	664.124	641.191	634.934
Rv0358	115.105	103.605	123.21	109.391	93.1513	119.225	116.119	98.9128	104.783	120.068	104.357	124.425
Rv0359	303.275	244.128	386.13	308.464	258.107	283.287	440.567	384.661	323.78	344.257	317.084	304.659
Rv0360c	671.61	689.511	595.147	390.261	357.08	358.694	496.065	547.517	538.586	349.885	337.152	377.85
Rv0361	3652.32	3614.28	3411.37	1917.8	1912.51	1882.12	4104.28	4406.12	4335.93	1997.06	1967.72	1989.89
Rv0362	338.307	271.517	367.429	456.29	434.706	465.69	338.964	390.656	385.603	420.237	379.296	351.318
Rv0363c	7160.5	7642.98	4848.08	4053.39	4175.31	4212.61	5466.96	5564.1	5482.26	4421.87	4120.08	4304.56
Rv0364	2053.86	2129.27	2336.58	2191.77	2291.91	2298.9	2578.51	2463.83	2216.17	2488.59	2549.71	2440.01
Rv0365c	575.523	596.624	438.934	706.608	698.635	789.738	397.023	430.62	429.612	771.998	709.424	697.147
Rv0366c	85.0772	78.5971	125.41	205.971	198.917	249.659	122.095	139.877	115.262	188.544	178.61	212.255
Rv0367c	708.643	709.756	387.23	542.029	503.599	531.927	418.368	437.614	429.612	501.845	538.841	523.317
Rv0368c	77.07	88.1241	104.508	95.5941	89.27	82.5403	97.3347	93.9172	91.1615	105.059	85.2915	70.4466
Rv0369c	122.111	108.369	80.3063	66.0289	74.7151	70.3121	98.1885	95.9155	113.166	74.1043	69.2366	64.9572
Rv0370c	156.142	108.369	165.013	108.406	126.142	135.529	155.394	138.878	177.084	110.687	121.415	106.127
Rv0371c	29.0264	20.2447	59.4047	33.5072	27.1691	35.6656	42.6906	34.9692	33.5307	25.3268	50.1715	36.5956
Rv0372c	70.0636	52.3981	64.9051	57.1594	44.635	69.2931	55.4978	54.9516	66.0135	68.4761	57.1955	58.553
Rv0373c	712.647	701.42	792.062	665.217	662.733	652.17	816.245	841.258	781.684	674.443	689.356	730.083
Rv0374c	65.0591	57.1616	46.2036	47.3043	41.724	47.8938	51.2288	67.9401	51.3438	58.1578	45.1543	56.7232
Rv0375c	122.111	139.331	151.812	99.5362	134.875	103.94	123.803	125.889	122.596	121.006	121.415	126.255
Rv0376c	392.356	434.666	275.022	514.434	530.768	468.748	270.659	280.753	287.106	495.279	527.804	546.19
Rv0377	624.567	681.175	320.125	481.913	483.222	483.014	410.684	441.611	476.764	425.865	432.478	454.701
Rv0379	30.0273	28.5808	25.302	11.8261	25.2285	23.4374	27.322	29.9736	27.2437	19.6986	23.0789	21.9574
Rv0380c	90.0818	96.4601	85.8067	165.565	130.024	127.377	87.0889	94.9163	94.305	135.076	125.429	127.17
Rv0381c	263.239	259.609	190.315	345.913	334.762	356.656	191.254	190.832	207.471	326.434	295.008	299.169
Rv0382c	996.905	1014.62	1050.58	1377.74	1401.15	1397.07	1011.77	946.166	1001.73	1272.91	1345.6	1363.19
Rv0383c	8499.72	8474.2	6239.69	7243.47	7276.47	7656.89	7275.34	7108.73	7138.89	7426.37	7291.92	7113.28
Rv0384c	7065.41	7358.36	5624.74	9458.89	9688.71	9703.07	6061.22	5346.29	5653.06	11071.6	11278.5	10967.7
Rv0385	522.474	498.973	529.141	602.145	540.472	627.714	574.616	472.583	484.099	624.727	580.985	605.658
Rv0386	1185.08	1109.89	1366.31	1132.35	1141.1	1235.05	1360.12	1298.86	1320.27	1279.47	1264.32	1275.36
Rv0387c	187.17	240.555	147.412	343.942	362.902	384.169	151.125	170.849	142.505	370.521	381.303	420.85
Rv0389	938.852	1014.62	686.454	897.796	931.513	1056.72	821.368	719.366	711.479	1166.91	1109.79	1128.06
Rv0390	596.542	607.342	627.049	859.362	858.739	903.868	571.201	509.551	559.543	838.598	923.155	827.061
Rv0391	1127.02	1225.4	1306.9	1738.43	1729.12	1790.41	1189.36	1165.97	1183	1678.13	1713.86	1730.97
Rv0392c	2003.82	1982.79	1755.74	1116.58	1108.11	1144.36	1733.24	1759.45	1920.68	1210.06	1232.21	1189.36
Rv0393	40.0364	26.199	27.5022	27.5942	26.1988	23.4374	29.0296	38.9657	23.0523	30.955	21.072	30.1914
Rv0394c	541.492	571.616	477.437	404.058	412.389	369.903	402.146	380.664	423.325	333.938	358.224	366.871
Rv0395	6.00545	17.863	13.201	13.7971	14.5549	5.09508	10.2458	7.99295	13.6218	14.0704	9.03086	6.40424
Rv0396	9.00818	10.7178	15.4012	10.8406	7.76261	5.09508	9.39194	9.99119	16.7653	10.3183	7.024	4.57445
Rv0397	6.00545	8.33606	4.40034	3.94203	2.91098	6.1141	2.56144	5.99472	8.38267	4.69014	6.02057	4.57445
Rv0397A	365.332	423.948	305.824	216.811	214.442	222.146	321.887	334.705	336.354	233.569	219.751	222.318
Rv0398c	507.461	529.935	377.33	425.739	413.359	455.5	351.771	332.707	390.842	398.662	394.348	403.467
Rv0399c	931.846	1037.24	724.957	794.318	815.074	829.479	591.692	632.443	622.413	671.629	698.387	704.466
Rv0400c	3546.22	3764.33	1773.34	2164.17	2087.17	2214.32	1601.75	1482.69	1482.68	2150.9	2029.94	2130.78
Rv0401	240.218	184.584	214.517	245.391	228.997	233.355	242.483	223.803	259.863	302.983	237.813	257.084
Rv0402c	1008.92	940.784	1526.92	1176.69	1155.66	1155.56	1464.29	1559.63	1512.02	1108.75	1112.8	1010.95
Rv0403c	48.0436	41.6803	53.9042	59.1304	40.7537	45.8557	67.4512	75.9331	75.444	37.5212	46.1577	47.5743
Rv0404	885.804	778.826	1135.29	1152.06	1169.24	1108.69	1055.31	1051.07	1038.4	1061.85	1198.09	1123.49
Rv0405	1223.11	1072.97	1707.33	2040	1995.96	2057.39	1685.43	1610.58	1607.38	1876.06	1918.56	1855.4
Rv0406c	930.845	1115.84	700.755	659.304	699.605	727.578	713.787	778.314	711.479	810.457	734.51	793.21
Rv0407	2554.32	2585.37	2172.67	2110.96	2130.84	2268.33	2038.05	2005.23	2021.27	2134.95	2121.25	2128.04
Rv0408	2155.96	2019.71	2613.8	3292.58	3199.16	3297.54	2448.73	2332.94	2372.29	2890.07	2933.02	2837.08
Rv0409	672.611	703.802	1024.18	1342.26	1249.78	1342.04	1058.73	1024.1	976.581	1252.27	1198.09	1123.49
Rv0410c	8783.98	8968.41	6822.73	8196.46	8071.17	8228.56	7009.8	6638.15	6833.97	7725.61	7456.48	7615.55
Rv0411c	3259.96	3332.04	2534.6	2686.49	2751.84	2708.55	2333.47	2254.01	2254.94	2886.31	2854.76	2661.42
Rv0412c	3642.31	3809.58	2755.72	2447.01	2500.53	2400.8	3174.48	3111.26	2906.69	2452.95	2448.37	2377.8
Rv0413	1529.39	1524.31	1038.48	1144.17	1201.26	1247.28	1097.15	858.243	924.189	1293.54	1250.27	1269.87
Rv0414c	401.364	328.679	343.227	243.42	252.285	260.868	348.356	295.739	287.106	265.462	253.868	255.255
Rv0415	826.751	858.614	726.057	560.753	535.62	561.478	693.296	655.422	705.192	619.099	617.109	642.253
Rv0416	8.00727	7.1452	9.90078	1.97101	4.85163	3.05705	10.2458	12.9886	6.287	7.50423	7.024	11.8936
Rv0417	524.476	548.989	550.043	382.377	411.418	397.416	655.728	625.449	607.743	461.51	480.643	492.211
Rv0418	3294.99	3196.28	4213.33	2812.64	2778.04	2803.31	3761.05	3489.92	3325.82	2833.79	2812.61	2779.44
Rv0419	4999.54	5286.25	4226.53	3589.21	3808.53	3747.94	3876.31	4009.47	3985.96	3889.07	3860.19	3759.29
Rv0420c	307.279	283.426	360.828	289.739	253.255	304.686	367.139	361.681	294.441	250.454	229.785	239.701
Rv0421c	431.392	462.056	557.744	1020	987.792	1041.43	532.779	515.546	577.356	984.93	798.73	880.125
Rv0422c	1267.15	1221.83	1416.91	1772.93	1690.31	1760.86	1293.53	1242.9	1271.02	1635.92	1586.42	1611.12
Rv0423c	14240.9	14492.8	11136.2	9924.05	10064.2	9842.68	11488.9	11675.7	12334	10216.1	10164.7	10063.8
Rv0424c	693.63	838.37	914.172	1254.55	1185.74	1205.5	946.878	1014.11	1046.79	1084.36	1099.76	1051.21
Rv0425c	12759.6	12730.4	13565.2	20677.9	20793.1	22045.4	14121.2	13212.4	13419.6	21232.3	20453.9	20887
Rv0426c	2339.12	2338.86	1930.65	2078.43	2359.83	1966.7	2046.59	2022.22	2449.83	2348.82	2415.25	2204.89
Rv0427c	1053.96	983.655	1151.79	1020	915.017	965.009	1133.01	1091.04	1090.79	1070.29	1007.44	1051.21
Rv0428c	434.394	516.836	580.846	456.29	452.172	399.454	502.042	442.61	487.242	421.175	402.375	408.041
Rv0429c	866.787	944.357	1046.18	849.507	774.32	858.012	957.124	931.179	909.519	735.415	792.709	784.061
Rv0430	561.51	637.113	663.352	706.608	654	651.151	699.273	666.413	575.26	749.485	578.979	616.636
Rv0431	1216.1	1246.84	1182.59	1353.1	1413.76	1438.85	1261.08	1318.84	1166.24	1402.35	1300.44	1294.57
Rv0432	4647.22	4430.02	3801.9	3160.52	3356.36	3309.77	3690.18	3559.86	3732.38	3170.54	3085.54	3141.73
Rv0433	3243.95	2987.88	3681.99	3369.45	3395.17	3400.46	3334.99	3307.08	3335.25	3240.89	3302.29	3074.95
Rv0434	882.802	869.332	1031.88	959.883	1109.08	1097.48	1003.23	1053.07	1014.3	893.003	919.141	889.274
Rv0435c	2220.02	2134.03	2450.99	3344.81	3278.73	3555.35	2403.48	2199.06	2160.63	3066.42	3037.38	3115.2
Rv0436c	1262.15	1199.2	1429.01	1507.83	1523.41	1546.87	1455.75	1389.77	1234.35	1508.35	1561.34	1471.14
Rv0437c	1490.35	1495.73	1291.5	1085.04	1107.14	1175.94	1259.37	1148.99	1190.34	1175.35	1069.66	1093.29
Rv0438c	1044.95	1117.03	788.762	945.101	1006.23	1110.73	798.315	774.317	692.618	986.806	985.367	1017.36
Rv0439c	1911.74	1844.65	1584.12	916.521	899.492	947.685	1488.2	1351.81	1391.52	987.744	968.309	936.848
Rv0440	201702	195928	238962	106235	110001	111562	251392	212334	218407	138548	139546	132732
Rv0441c	1119.02	1131.32	678.753	1005.22	1064.45	1006.79	699.273	785.308	799.497	955.851	936.199	970.699
Rv0442c	938.852	837.179	706.255	698.724	653.029	682.741	735.133	743.345	801.592	718.53	696.38	687.083
Rv0443	1114.01	1182.53	720.556	948.057	988.762	919.153	695.004	736.351	809.975	884.561	911.114	848.104
Rv0444c	2414.19	2461.52	2766.72	2217.39	2370.51	2334.57	2690.36	2282.99	2375.44	2366.65	2389.16	2330.23
Rv0445c	1452.32	1374.26	1660.03	1380.69	1355.55	1263.58	1870.7	1564.62	1517.26	1358.27	1367.67	1285.42
Rv0446c	479.435	468.01	691.954	505.565	511.362	492.185	564.37	576.492	527.06	466.2	473.619	517.828
Rv0447c	571.519	576.379	690.854	388.29	361.932	358.694	620.722	575.493	666.422	346.133	371.269	373.275
Rv0448c	17.0154	16.6721	14.3011	26.6087	31.0504	27.5134	15.3686	15.9859	15.7175	16.8845	22.0754	14.6383
Rv0449c	199.181	191.729	243.119	348.869	404.626	373.979	224.553	232.795	218.997	341.443	303.036	333.02
Rv0450c	4991.53	4839.68	6202.29	8709.91	8320.55	8664.7	6885.15	7226.63	7078.11	9006.02	9183.38	8813.14
Rv0451c	396.36	416.803	524.741	679.014	606.454	687.836	572.908	570.497	521.821	738.229	772.64	730.083
Rv0452	639.581	577.57	570.945	982.55	1022.72	967.047	582.3	549.516	577.356	1147.21	1206.12	1160.08
Rv0453	396.36	394.177	403.732	539.072	516.213	544.155	346.648	343.697	317.493	549.685	535.831	537.041
Rv0455c	11120.1	12170.6	5139.6	3709.45	3533.93	3476.88	5357.67	5813.88	6371.87	3621.73	3655.49	3696.16
Rv0456A	19.0173	23.8173	20.9016	41.3913	49.4866	41.7797	23.0529	22.9797	23.0523	37.5212	28.096	29.2765
Rv0456B	6.00545	10.7178	8.80069	10.8406	8.73293	16.3043	4.26906	3.99648	4.19133	15.9465	14.048	8.23402
Rv0456c	686.623	681.175	717.256	331.13	367.754	358.694	761.601	885.22	911.615	388.344	362.238	411.701
Rv0457c	2617.38	2687.78	1798.64	1435.88	1452.58	1559.1	1737.51	1759.45	1832.66	1548.69	1644.62	1637.65
Rv0458	2955.68	2991.46	3018.64	3112.23	3445.63	3188.5	2800.51	2617.69	2822.86	3295.3	3228.03	3216.76
Rv0459	334.304	333.442	405.932	434.608	513.302	423.911	417.514	501.558	461.047	486.837	464.588	517.828
Rv0460	199.181	186.966	145.211	139.942	116.439	124.32	151.125	143.873	106.879	129.448	133.456	154.617
Rv0461	720.654	679.984	741.458	638.608	581.225	611.41	709.518	728.358	645.465	686.637	694.373	714.53
Rv0462	10891.9	11347.8	9258.33	7682.02	7462.78	8022.72	9169.09	9068.01	9260.75	7442.32	7082.2	7207.51
Rv0463	69.0627	78.5971	49.5039	69.971	48.5163	49.9318	44.3983	48.9568	37.722	32.831	43.1475	45.7445
Rv0464c	1483.35	1449.28	1656.73	1417.16	1316.73	1363.44	1500.15	1527.65	1486.88	1431.43	1366.67	1436.38
Rv0465c	1186.08	1278.99	1272.8	1632.98	1659.26	1543.81	1244.86	1190.95	1237.49	1916.39	1848.32	1870.95
Rv0466	2251.04	2097.11	3427.87	2113.91	2181.29	2079.81	3799.47	3623.81	3306.96	2575.83	2413.25	2553.46
Rv0467	4211.82	3948.91	5615.94	7740.17	7884.87	8122.58	6186.73	6151.58	5971.6	7924.47	7572.88	7769.25
Rv0468	1258.14	1100.36	1797.54	1933.56	1864.97	1940.21	1752.88	1667.53	1657.67	2004.57	1948.66	1986.23
Rv0469	1551.41	1699.37	2381.69	2397.74	2317.14	2285.65	2399.21	2499.8	2509.56	2433.25	2512.59	2331.14
Rv0470A	51.0463	63.1159	82.5065	108.406	81.5074	83.5593	50.375	68.9392	53.4395	60.0338	68.2332	68.6168
Rv0470c	4205.82	4303.79	3821.7	3962.72	3924.97	3932.38	4379.21	4728.83	4557.03	4007.26	3795.97	3891.95
Rv0471c	538.489	400.131	438.934	391.246	408.507	422.892	408.122	401.646	410.751	418.361	363.241	350.403
Rv0472c	1182.07	1168.24	920.772	1911.88	1891.17	1738.44	947.732	1093.04	1200.82	1782.25	1721.88	1741.95
Rv0473	1155.05	1301.62	886.669	1972	2106.58	2063.51	939.194	927.183	945.146	2054.28	2114.23	2063.08
Rv0474	417.379	396.558	456.536	657.333	682.139	605.296	458.497	535.528	499.816	577.826	591.02	580.956
Rv0475	5138.67	5680.43	3711.69	4914.72	5072.86	4829.12	4149.53	4045.43	4415.57	5391.79	4867.63	5150.83
Rv0476	388.353	435.857	196.915	281.855	290.127	276.153	224.553	322.716	260.91	293.603	253.868	257.999
Rv0477	880.8	928.875	815.164	1239.77	1257.54	1440.89	839.298	880.224	822.549	1266.34	1236.22	1325.68
Rv0478	429.39	451.338	480.738	1055.48	1102.29	1093.4	526.802	440.612	451.616	1007.44	1014.47	1097.87
Rv0479c	7905.18	7820.42	6994.35	7011.88	6956.27	6741.81	6664.01	7339.53	8009.64	6417.99	6420.94	5982.47
Rv0480c	1269.15	1094.41	1440.01	1608.35	1481.69	1496.94	1465.14	1298.86	1245.87	1485.84	1559.33	1591.91
Rv0481c	254.231	232.219	451.035	780.521	723.863	641.98	408.976	326.712	441.138	756.051	854.922	849.019
Rv0482	431.392	422.757	695.254	738.144	756.854	749.996	652.313	544.52	558.495	820.775	799.733	798.7
Rv0483	19440.7	18350.1	19978.7	22416.3	22680.4	23192.8	24229.5	20905.6	20269.3	25818.3	25689.8	25423
Rv0484c	1203.09	1181.34	954.875	1378.72	1284.71	1308.42	1056.17	910.198	879.132	1487.71	1512.17	1497.68
Rv0485	5160.69	5572.06	2432.29	4700.87	4769.15	4825.04	2348.84	2433.85	2437.26	4617.92	4517.44	4608.3
Rv0486	5253.77	5301.73	3280.46	4310.61	4300.48	4627.35	3423.79	3199.18	3387.65	4570.08	4415.09	4569.88
Rv0487	1431.3	1406.41	1169.39	1075.19	1112.96	1137.22	1103.98	1168.97	1217.58	1021.51	1019.48	996.316
Rv0488	20.0182	21.4356	27.5022	51.2463	32.0208	45.8557	29.0296	28.9745	32.4828	37.5212	56.192	37.5105
Rv0489	1645.49	1654.11	930.673	1429.97	1343.9	1509.16	1062.14	1135	1228.06	1362.96	1295.43	1289.08
Rv0490	5061.6	5167.17	3212.25	3679.88	3948.26	3769.34	3326.45	3365.03	3349.92	3795.26	3887.28	3816.92
Rv0491	1775.61	1780.34	1492.82	2029.16	1910.57	1922.88	1268.77	1327.83	1318.17	1913.58	1877.42	1868.21
Rv0492A	110.1	127.423	90.2071	83.7681	103.825	85.5974	82.8198	59.9472	98.4963	104.121	112.384	80.5104
Rv0492c	1139.03	1145.61	1243.1	1038.72	976.148	1005.77	1078.37	924.185	892.754	1120.01	1247.26	1167.4
Rv0493c	641.583	688.32	563.244	467.13	461.875	451.424	537.048	510.55	546.969	499.031	550.883	501.36
Rv0494	52.0473	46.4438	51.7041	77.855	65.9822	60.122	46.1059	43.9613	42.9612	95.6789	99.3395	71.3615
Rv0495c	2454.23	2460.33	1369.61	2090.26	2085.23	2179.68	1383.18	1384.78	1478.49	2111.5	2107.2	2088.7
Rv0496	2204	2100.69	2031.86	1953.27	1997.9	2072.68	1951.82	1916.31	2053.75	2097.43	2058.03	2065.82
Rv0497	2466.24	2334.1	2673.21	3198.95	3300.08	3391.29	2796.24	2378.9	2443.55	3708.03	3647.46	3664.14
Rv0498	365.332	309.625	533.542	875.13	934.424	963.99	538.756	455.598	419.133	879.871	831.843	832.551
Rv0499	224.204	235.791	336.626	708.579	752.973	730.635	411.538	308.728	303.872	676.319	652.229	689.828
Rv0500	1400.27	1264.7	1354.21	943.13	1127.52	1152.51	1384.03	1182.96	1244.83	1089.99	1045.57	1078.66
Rv0500A	278.253	323.916	286.022	355.768	372.605	357.675	338.11	389.657	351.024	412.733	401.372	446.467
Rv0501	3814.46	3677.39	4714.97	4296.81	4434.39	4331.84	4255.4	4693.86	4634.57	3957.54	4038.8	3888.29
Rv0502	12116	11601.4	12394.7	10366.5	10378.6	10688.5	13431.3	14758	14389.9	10171	9578.73	9990.61
Rv0503c	7897.17	7465.54	10134	5769.16	6000.5	5673.88	9625.88	9841.33	10085.4	6082.18	5893.14	5885.49
Rv0504c	731.664	776.445	1157.29	911.594	822.836	870.24	1016.04	927.183	858.175	911.764	880.007	814.253
Rv0505c	2654.41	2730.66	2592.9	2629.33	2857.61	2814.52	2434.22	2276.99	2336.67	2888.19	2966.14	2725.46
Rv0506	364.331	285.808	455.436	418.84	461.875	459.576	431.175	471.584	409.703	398.662	414.416	428.169
Rv0507	1724.57	1514.78	2223.27	2347.48	2243.39	2268.33	2386.41	2505.79	2479.17	2360.08	2461.41	2106.08
Rv0508	76.0691	70.2611	72.6057	130.087	116.439	77.4452	88.7965	93.9172	83.8267	118.192	130.446	116.191
Rv0509	13861.6	13809.3	13012.9	9805.79	10489.2	10413.3	14443.1	13681.9	13432.2	11394.2	11409	11376.7
Rv0510	5167.69	5358.9	5965.77	6540.81	6787.43	6959.88	7306.93	5868.83	5623.72	8496.67	8334.48	8200.17
Rv0511	8893.07	8389.65	9110.91	9811.7	9436.42	10086.2	10198.8	8770.27	8409.91	10977.8	10362.4	10661.2
Rv0512	2361.14	2300.75	3046.14	3437.45	3629.99	3492.17	3284.62	2915.43	2842.77	3878.75	3676.56	3783.07
Rv0513	687.624	813.361	828.365	1049.56	1050.86	1062.83	919.556	827.271	803.688	1168.78	1189.06	1155.51
Rv0514	42.0382	40.4894	61.6048	89.6811	97.0326	81.5213	72.5741	81.9278	68.1092	108.811	106.363	106.127
Rv0515	14.0127	10.7178	12.1009	21.6811	18.4362	24.4564	12.8072	19.9824	9.4305	19.6986	17.0583	16.468
Rv0516c	5060.59	5511.33	1667.73	3174.32	3057.5	3320.97	1292.67	1912.31	2299.99	3133.95	3144.75	3152.71
Rv0517	952.865	928.875	1356.41	876.115	824.777	854.955	1222.66	1241.91	1220.73	890.189	900.076	842.614
Rv0518	644.585	631.159	528.041	391.246	425.973	385.188	609.622	596.474	561.639	385.53	415.42	414.445
Rv0519c	1032.94	1082.5	748.059	806.144	789.845	832.536	793.192	713.371	741.866	829.218	869.973	813.338
Rv0522	790.718	782.399	869.068	967.767	882.997	980.294	938.34	967.148	997.537	960.542	894.055	925.869
Rv0523c	187.17	191.729	188.115	117.275	146.519	145.719	204.061	214.811	206.423	159.465	145.497	158.276
Rv0524	8335.57	8465.87	3560.98	3043.24	3138.03	3094.75	3046.4	2981.37	3331.06	2863.8	2859.77	2740.1
Rv0525	1787.62	1892.29	875.669	816.985	788.875	901.83	816.245	759.331	848.745	776.688	836.86	818.827
Rv0526	1039.94	1100.36	708.456	730.26	678.258	668.475	572.908	595.475	534.395	574.074	557.907	599.253
Rv0527	1563.42	1599.33	1319	1548.23	1475.87	1513.24	1054.46	966.148	996.489	1232.57	1252.28	1263.46
Rv0528	2579.34	2830.69	1866.85	2105.04	2104.64	2240.82	1654.69	1488.69	1591.66	1852.61	1827.24	1789.53
Rv0529	1505.37	1527.88	1327.8	1298.9	1267.25	1333.89	1246.57	1141.99	1066.69	1226	1286.4	1250.66
Rv0530	5525.02	5310.07	4742.47	5089.16	5082.57	5289.71	4655.84	3817.63	3902.13	5857.05	5764.7	5836.09
Rv0530A	177.161	291.762	77.006	117.275	85.3887	95.7875	59.7669	87.9225	97.4485	114.44	107.367	138.148
Rv0531	199.181	204.829	205.716	236.522	233.849	240.488	190.4	221.804	188.61	247.64	260.892	207.68
Rv0532	342.311	372.741	403.732	372.521	372.605	432.063	332.133	278.754	239.954	348.009	421.44	423.594
Rv0533c	1392.26	1234.93	1831.64	1296.93	1181.86	1256.45	1521.49	1391.77	1416.67	1352.64	1366.67	1360.44
Rv0534c	671.61	609.723	886.669	684.927	587.047	640.961	824.783	687.394	654.896	740.105	725.479	700.806
Rv0535	333.303	347.733	288.223	261.159	252.285	289.401	329.572	343.697	349.976	227.941	244.837	257.084
Rv0536	354.322	347.733	374.029	343.942	303.712	373.979	334.695	284.749	273.484	408.043	341.166	409.871
Rv0537c	5562.05	5792.37	4375.04	3880.92	3993.86	4099.5	4176	3616.81	3804.68	4310.24	4221.43	4075.84
Rv0538	2232.03	2412.69	1545.62	1960.17	2029.92	2075.74	1396.84	1199.94	1221.77	2215.62	2142.32	2159.14
Rv0539	454.413	400.131	313.525	408.985	419.181	434.101	327.01	269.762	232.619	504.66	405.385	467.509
Rv0540	162.147	188.157	154.012	205.971	187.273	232.336	142.587	116.897	99.5442	222.313	189.648	189.382
Rv0541c	551.501	548.989	716.156	952.985	1072.21	1026.15	693.296	577.491	561.639	877.057	854.922	863.657
Rv0542c	799.726	629.968	1160.59	2246.95	2236.6	2435.45	879.427	780.312	817.31	1974.55	2010.87	2079.55
Rv0543c	926.842	1182.53	876.769	916.521	893.67	963.99	882.842	1032.09	993.346	994.311	949.244	1005.46
Rv0544c	243.221	220.31	277.222	284.811	309.534	259.849	250.167	253.776	235.762	239.197	265.909	292.765
Rv0545c	11762.7	11811	11675.2	9790.02	10176.8	9940.5	11252.4	9966.22	9620.16	9505.05	9414.17	9572.5
Rv0546c	446.405	470.392	512.64	424.753	425.003	409.645	457.644	370.673	414.942	405.228	442.512	424.509
Rv0547c	797.724	828.843	601.747	663.246	657.881	691.912	546.44	603.468	568.973	612.533	673.301	642.253
Rv0548c	2476.25	2430.56	2070.36	1813.33	1864	1840.34	1859.6	1793.42	1798.08	1846.98	1814.2	1901.14
Rv0549c	161.146	186.966	94.6074	155.71	150.401	152.852	100.75	90.9199	90.1137	141.642	134.46	138.148
Rv0550c	123.112	150.049	60.5047	138.956	124.202	128.396	61.4745	77.9313	76.4918	146.333	169.58	150.042
Rv0551c	1022.93	1037.24	939.474	882.028	842.243	883.487	772.701	800.295	786.923	855.482	830.839	870.976
Rv0552	1235.12	1253.98	760.16	1177.68	1278.89	1174.93	786.362	756.333	699.953	1219.44	1204.11	1200.34
Rv0553	295.268	266.754	209.016	352.811	324.089	356.656	198.938	166.853	190.706	397.724	410.403	401.637
Rv0554	813.739	834.797	1129.79	858.376	817.014	843.746	976.762	848.252	824.645	799.201	841.877	820.657
Rv0555	3513.19	3680.97	2962.53	3881.91	3763.89	3934.42	2901.26	2769.56	2727.51	3980.06	3750.82	3890.12
Rv0556	464.422	444.193	530.242	740.115	707.368	672.551	513.141	616.457	571.069	646.302	742.538	641.338
Rv0557	2070.88	1989.94	2249.68	1681.27	1656.35	1814.87	2411.17	2427.86	2577.67	1659.37	1558.33	1652.29
Rv0558	3002.73	3197.47	1572.02	1776.87	1704.86	1682.4	1659.81	1653.54	1822.18	1647.18	1695.8	1677.91
Rv0559c	2629.39	2594.9	1888.85	2875.71	2693.62	2638.23	1870.7	1940.29	1957.35	2543	2783.51	2497.65
Rv0560c	800.727	776.445	888.87	807.13	939.276	756.11	809.414	890.215	855.032	817.023	905.093	851.763
Rv0561c	782.711	766.918	658.952	728.289	749.092	737.768	648.044	527.535	564.782	752.299	804.75	784.976
Rv0562	4512.1	4788.47	4346.44	5297.1	5445.47	5563.83	4079.52	3724.72	3774.3	5448.07	5210.81	5450.92
Rv0563	3170.88	3494	1719.43	5951.47	6050.95	6177.28	1886.07	2121.13	2229.79	6325.13	6003.52	6269.75
Rv0564c	683.621	602.578	630.349	561.739	538.531	621.6	592.546	644.432	576.308	578.764	617.109	567.232
Rv0565c	1422.29	1370.69	1493.92	982.55	925.691	948.704	1378.91	1465.71	1447.06	959.604	956.268	988.082
Rv0566c	763.693	665.694	794.262	481.913	453.142	435.12	743.671	753.336	734.531	470.89	469.605	448.296
Rv0567	2176.98	1999.46	2342.08	1252.58	1180.89	1258.49	2289.07	2217.05	2153.3	1348.89	1281.38	1283.59
Rv0568	7323.65	7428.62	4545.56	6008.63	5744.33	5993.85	4625.96	4314.2	4426.05	6224.76	5998.5	6191.07
Rv0569	44344.3	52189.7	7152.76	724.347	1171.18	626.695	5853.74	9384.73	11420.3	584.392	473.619	578.211
Rv0570	82961.3	88867.2	14250.5	964.811	1455.49	1074.04	4675.48	8238.74	9701.89	914.578	767.623	869.146
Rv0571c	26929.5	28270	4188.03	680	883.967	738.787	2149.05	3327.07	4026.82	635.984	609.081	596.509
Rv0572c	1616.47	2075.68	405.932	60.1159	55.3086	65.217	293.712	615.458	815.214	54.4057	50.1715	55.8083
Rv0573c	2512.28	2809.25	501.639	163.594	197.947	156.929	410.684	667.412	852.936	163.217	158.542	161.936
Rv0574c	6304.72	7303.58	1186.99	459.246	448.291	419.835	1296.94	2074.17	2495.94	408.981	451.543	478.488
Rv0575c	79.0718	78.5971	90.2071	35.4782	36.8724	33.6275	129.78	127.887	159.271	60.0338	49.168	36.5956
Rv0576	1946.77	1893.48	1774.44	2289.33	2271.53	2293.81	1839.97	1589.6	1693.3	2118.07	2195.5	2224.1
Rv0577	1897.72	1935.16	2052.76	2175.01	2388.94	2348.83	1967.18	1876.35	2038.04	2339.44	2310.9	2325.65
Rv0578c	3951.59	4731.31	2378.39	2098.14	2147.33	1968.74	2345.42	2208.05	2341.91	2381.66	2451.38	2473.86
Rv0579	2009.82	1894.67	1261.8	877.101	811.193	925.267	1339.63	1476.7	1562.32	911.764	832.846	829.806
Rv0580c	2380.16	2886.66	1536.82	1682.26	1699.04	1733.35	1571.02	1988.25	2322	1771.94	1663.69	1704.44
Rv0581	173.157	203.638	154.012	335.072	273.632	259.849	151.979	150.867	185.466	286.099	369.262	308.318
Rv0582	140.127	152.431	117.709	289.739	232.878	241.507	126.364	169.85	160.318	224.189	202.693	261.659
Rv0583c	486.442	502.545	561.044	443.478	416.27	393.34	516.557	559.507	496.673	404.29	483.653	408.956
Rv0584	301.274	231.028	232.118	258.203	276.543	302.648	281.758	245.783	277.676	237.321	313.07	247.935
Rv0585c	535.486	532.317	689.754	633.681	560.848	620.581	715.495	615.458	652.8	702.584	667.28	680.679
Rv0586	3438.12	3584.51	2215.57	3132.93	2970.17	3176.27	2645.11	2521.78	2780.95	3228.7	3109.63	3135.33
Rv0587	2312.1	2543.69	1687.53	2267.65	2365.65	2414.05	1732.39	1817.4	1860.95	2346.01	2321.93	2391.52
Rv0588	1530.39	1501.68	1408.11	1744.35	1846.53	1837.29	1286.7	1389.77	1384.19	1672.51	1777.07	1638.57
Rv0589	1334.21	1290.9	1433.41	1791.65	1920.28	1867.86	1320.85	1638.56	1462.78	1662.19	1698.81	1570.87
Rv0591	63.0573	66.6885	78.1061	179.362	166.896	141.643	87.0889	90.9199	62.87	130.386	128.439	142.723
Rv0592	95.0863	82.1697	128.71	176.406	181.451	193.613	121.241	139.877	145.649	143.518	145.497	150.042
Rv0593	109.099	104.796	110.009	170.493	171.748	163.043	131.487	119.894	130.979	176.349	150.514	146.383
Rv0594	475.432	452.529	630.349	523.304	531.739	556.383	651.459	607.465	604.6	503.721	503.721	548.02
Rv0595c	111.101	90.5058	70.4055	115.304	119.35	98.8446	76.8431	93.9172	75.444	72.2282	87.2983	103.383
Rv0596c	57.0518	65.4976	41.8033	57.1594	73.7448	56.0459	32.4449	44.9604	61.8222	54.4057	53.1817	40.2552
Rv0597c	854.776	877.668	845.966	1254.55	1310.91	1301.28	899.919	888.217	807.879	1353.58	1160.97	1268.95
Rv0598c	331.301	306.053	205.716	320.29	327	290.42	195.523	254.775	274.532	261.71	314.073	248.85
Rv0599c	155.141	150.049	101.208	131.072	109.647	112.092	107.58	99.9119	132.027	118.192	135.463	120.766
Rv0600c	3.00273	5.95433	7.7006	7.88405	8.73293	11.2092	1.70763	5.99472	7.33483	6.5662	6.02057	10.0638
Rv0601c	31.0282	10.7178	15.4012	13.7971	8.73293	15.2852	20.4915	13.9877	17.8132	14.0704	10.0343	8.23402
Rv0602c	61.0554	48.8255	59.4047	52.2318	48.5163	42.7987	63.1821	59.9472	46.1047	46.9014	53.1817	41.1701
Rv0603	16.0145	33.3442	20.9016	18.7246	12.6142	14.2662	19.6377	21.9806	16.7653	15.9465	16.0549	19.2127
Rv0604	1133.03	1076.54	1018.68	678.029	643.326	598.163	1012.62	906.201	916.854	742.919	677.315	661.466
Rv0605	758.689	743.1	564.344	630.724	608.394	681.722	675.366	621.452	604.6	709.15	673.301	644.998
Rv0607	15.0136	19.0539	16.5013	17.7391	26.1988	15.2852	22.1991	14.9868	14.6697	10.3183	22.0754	26.5318
Rv0608	543.493	500.164	536.842	762.782	728.715	672.551	481.55	678.402	684.235	700.708	611.088	724.593
Rv0609	436.396	457.292	382.83	600.173	585.107	545.174	452.521	581.487	571.069	537.491	535.831	556.254
Rv0609A	133.121	183.393	104.508	161.623	139.727	116.168	99.8961	122.892	126.788	135.076	133.456	122.595
Rv0610c	553.503	532.317	635.85	904.695	868.442	1008.83	582.3	605.466	555.352	885.499	843.884	846.274
Rv0611c	133.121	147.667	94.6074	132.058	99.9436	127.377	98.1885	113.9	119.453	159.465	177.607	160.106
Rv0612	163.148	140.522	146.311	158.667	153.312	147.757	154.54	161.857	108.975	166.969	150.514	182.063
Rv0613c	11544.5	11895.6	9781.97	7407.07	7106.67	7567.22	8760.12	6723.07	6764.81	7556.76	7585.92	7564.32
Rv0614	55.05	47.6346	71.5056	57.1594	57.2492	48.9128	59.7669	42.9621	69.157	43.1493	56.192	51.2339
Rv0615	718.652	756.2	545.643	546.956	498.748	508.489	533.633	633.442	636.035	518.73	568.944	502.275
Rv0616A	306.278	360.832	220.017	390.261	333.792	363.789	235.652	277.755	289.202	356.451	352.204	321.127
Rv0617	270.245	241.746	187.015	296.637	318.267	355.637	217.722	248.781	180.227	318.93	263.902	261.659
Rv0618	261.237	242.937	287.123	301.565	279.454	282.268	258.705	230.797	195.945	267.338	266.912	263.489
Rv0620	3.00273	8.33606	5.50043	6.89855	10.6736	7.13311	1.70763	0.999119	5.23917	6.5662	16.0549	9.14891
Rv0621	1053.96	988.419	798.663	611.014	616.157	618.543	888.819	927.183	996.489	672.567	707.418	641.338
Rv0622	318.289	279.853	338.827	272.985	303.712	281.249	341.525	331.708	380.363	311.426	294.005	304.659
Rv0623	431.392	456.102	225.518	428.695	387.16	339.332	221.137	288.745	319.589	346.133	435.488	397.977
Rv0624	325.295	321.534	242.019	382.377	357.08	399.454	316.765	372.672	405.511	358.327	379.296	356.807
Rv0625c	768.698	796.689	958.175	644.521	634.593	745.92	935.779	765.325	727.196	726.972	729.493	674.274
Rv0626	614.558	634.732	501.639	714.492	639.445	648.094	559.247	638.437	619.269	576.888	612.092	684.338
Rv0627	204.185	225.074	152.912	287.768	294.009	263.925	188.693	216.809	216.901	293.603	250.857	290.935
Rv0628c	3288.99	3538.06	1922.95	2074.49	2135.69	2336.6	1852.77	1558.63	1783.41	2535.49	2290.83	2652.27
Rv0629c	479.435	398.94	639.15	547.942	553.086	530.908	607.061	490.568	514.486	538.429	549.879	522.403
Rv0630c	589.535	541.844	827.265	853.449	941.216	956.856	944.317	756.333	718.814	1000.88	894.055	956.061
Rv0631c	570.518	515.645	862.468	833.739	813.133	846.803	803.438	768.323	649.657	877.995	859.939	859.997
Rv0632c	6616.01	6733.16	4579.66	4134.2	4222.86	4078.1	4989.68	4911.67	5001.31	3929.4	4092.99	4009.97
Rv0633c	595.541	514.454	686.454	799.246	855.828	856.993	618.16	580.488	604.6	806.705	788.695	815.168
Rv0634A	1025.93	1228.97	998.878	1172.75	962.563	929.343	943.463	959.155	1136.9	1063.72	1150.93	1116.17
Rv0634B	70.0636	114.323	71.5056	83.7681	50.457	41.7797	81.1122	92.9181	74.3962	66.6	60.2057	61.2977
Rv0634c	1698.54	1725.56	1173.79	1522.61	1418.62	1537.7	1290.96	1302.85	1351.7	1581.52	1586.42	1505
Rv0635	3212.92	3242.73	4125.32	2448	2472.39	2312.15	3882.29	3745.7	3819.35	2594.59	2802.58	2549.8
Rv0636	4727.29	4360.95	6108.78	4246.55	4355.79	4313.5	6113.3	6196.54	5830.14	4885.25	4708.09	5027.32
Rv0637	2958.69	2931.91	4052.72	3099.42	2998.31	2991.83	4062.44	4531.01	3884.32	3177.1	3063.47	3334.78
Rv0638	6641.03	6252.05	5942.67	6638.37	6401.24	6730.6	5792.27	5922.78	5616.39	6562.45	6302.54	6528.66
Rv0639	9615.73	10120	8636.78	8301.91	8494.23	8297.85	8844.65	8835.21	8979.93	8142.09	8350.54	8234.93
Rv0640	5723.2	6034.12	4931.69	4431.82	4292.72	4371.58	5178.37	5615.05	5868.91	4298.05	4102.02	4356.71
Rv0641	11079.1	11240.6	8630.18	8720.75	9477.17	9154.84	9436.34	9269.83	9111.96	9530.37	9321.86	9726.2
Rv0642c	7900.17	7804.93	9790.77	6456.05	6637.03	6422.86	10116	10020.2	9992.14	6605.6	6707.92	6496.64
Rv0643c	3454.14	3122.45	5303.52	2900.35	2990.54	3074.37	5243.26	5002.59	4711.06	3418.18	3310.31	3217.67
Rv0644c	2756.5	2305.52	3626.98	1798.55	1818.39	1852.57	3767.02	3613.81	3531.2	2131.2	2107.2	2186.59
Rv0645c	1521.38	1451.67	1869.05	944.115	819.925	849.86	1707.63	1653.54	1479.54	877.057	936.199	871.891
Rv0646c	2182.98	2254.31	1964.75	1775.88	1774.73	1790.41	1999.63	2201.06	2000.31	1821.65	1895.48	1933.16
Rv0647c	3981.62	3996.55	3723.79	3359.59	3268.06	3234.36	4142.7	3565.86	3661.13	3602.03	3619.37	3669.63
Rv0648	403.366	456.102	463.136	341.971	351.258	386.207	414.099	402.645	434.851	415.547	422.444	401.637
Rv0649	56.0509	46.4438	46.2036	59.1304	43.6647	61.141	57.2055	48.9568	52.3917	55.3437	52.1783	42.085
Rv0650	30.0273	38.1077	46.2036	47.3043	52.3976	44.8367	52.9364	16.985	36.6742	63.786	62.2126	50.319
Rv0651	1481.34	1712.47	948.274	805.159	817.014	908.963	1051.04	1038.08	1081.36	906.136	955.265	911.231
Rv0652	1591.44	1561.23	1399.31	1098.84	1145.95	1145.37	1427.57	1569.62	1498.4	1284.16	1191.07	1301.89
Rv0653c	218.198	202.447	150.712	205.971	217.353	215.012	166.493	207.817	164.51	195.11	246.844	211.34
Rv0654	1154.05	1175.38	911.971	1350.14	1369.13	1489.8	869.181	868.235	950.385	1448.32	1420.86	1532.44
Rv0655	18964.2	18937.1	15092.1	15088.1	15198.2	15500.3	13145.3	16115.8	16575.7	13133.3	13193.1	12742.6
Rv0656c	63.0573	86.9332	45.1035	107.42	108.677	83.5593	52.9364	66.941	53.4395	81.6085	79.2709	105.212
Rv0657c	5.00454	3.5726	4.40034	2.95652	6.79228	4.07607	1.70763	0.999119	0	6.5662	10.0343	2.74467
Rv0658c	141.128	164.339	166.113	272	238.7	262.906	174.178	137.878	146.697	239.197	281.964	279.957
Rv0659c	676.614	712.138	456.536	951.999	913.077	859.031	546.44	663.415	582.595	812.333	715.445	838.04
Rv0660c	2485.26	3035.52	1227.7	2788	2554.87	2742.17	1409.64	1533.65	1655.58	2924.77	2878.84	2958.76
Rv0661c	19.0173	23.8173	13.201	12.8116	11.6439	15.2852	17.0763	13.9877	20.9567	16.8845	18.0617	23.7872
Rv0662c	81.0736	116.705	71.5056	61.1014	58.2196	42.7987	62.3283	70.9375	53.4395	51.5916	57.1955	58.553
Rv0663	4080.71	3921.52	4719.37	3371.42	3293.29	3338.3	4065	3927.54	3988.05	3553.25	3566.19	3460.12
Rv0664	90.0818	86.9332	103.408	98.5507	78.5964	84.5784	86.2351	115.898	92.2093	87.2367	89.3052	93.3189
Rv0665	74.0672	48.8255	92.4072	82.7826	72.7744	101.902	67.4512	95.9155	80.6832	74.1043	67.2298	83.2551
Rv0666	1.00091	3.5726	0	0.985507	0.970326	0	1.70763	0.999119	1.04783	0.938029	2.00686	3.65956
Rv0667	35371.1	34843.5	34992.6	47615.7	52445.1	49942	33917.7	34157.9	34242.1	45728.9	45273.7	44827.8
Rv0668	20295.4	19888.7	22939	29511	31944.1	30998.5	22712.3	21918.7	22008.7	30328.3	29872.1	29991
Rv0669c	1961.78	1854.18	2331.08	1655.65	1766.96	1681.38	1984.26	1852.37	1807.51	1730.66	1646.63	1698.04
Rv0670	5401.9	5967.43	2528	3313.27	3407.78	3438.16	2596.44	3140.23	3266.1	3389.1	3168.83	3320.14
Rv0671	1834.67	1744.62	1572.02	1494.03	1478.78	1563.17	1574.43	1639.55	1837.9	1488.65	1433.9	1432.72
Rv0672	3011.73	2841.41	3885.5	5577.97	5537.65	5888.9	3741.41	3438.97	3355.16	5716.35	5404.47	5400.6
Rv0673	887.806	875.286	1107.79	1549.22	1642.76	1683.42	1160.33	973.142	1097.08	1609.66	1458.99	1649.55
Rv0674	363.33	334.633	515.94	612	625.86	597.144	501.188	450.603	442.186	568.445	530.814	601.998
Rv0675	590.536	493.018	794.262	873.159	947.038	888.582	819.66	750.339	762.823	903.322	886.028	852.678
Rv0676c	13682.4	14386.9	6219.89	8065.39	7885.84	8095.07	5878.5	5991.72	6192.69	8570.77	8254.21	8558.8
Rv0677c	1908.73	2063.77	748.059	1270.32	1253.66	1286	766.724	1036.09	1023.73	1275.72	1176.02	1341.23
Rv0678	2330.12	2441.28	683.154	1943.42	2109.49	1794.49	692.442	820.277	970.294	2178.1	2484.49	2251.55
Rv0679c	464.422	544.226	419.133	418.84	400.745	423.911	466.182	483.574	494.577	454.006	470.608	440.062
Rv0680c	576.523	641.877	468.637	453.333	432.765	419.835	453.375	540.524	474.668	366.769	366.252	407.126
Rv0681	680.618	678.794	938.374	761.797	802.46	793.814	939.194	805.29	835.123	735.415	804.75	769.423
Rv0682	4315.92	3989.4	5082.4	4383.53	4476.11	4356.3	4805.26	5072.53	4764.5	4394.67	4175.27	4224.05
Rv0683	4118.74	4028.7	4692.97	4647.65	4422.75	4403.17	4250.28	4471.06	4357.94	4512.86	4310.73	4454.6
Rv0684	26702.2	26234.8	30303	29301.1	30187.8	29979.5	30233.5	30965.7	30983.4	29451.3	29690.5	29135.6
Rv0685	26145.7	23841.1	31641.8	29946.6	30843.8	30188.4	31171.8	33775.2	32663.1	28608.9	28447.2	28210.7
Rv0686	2340.12	2437.7	2162.77	2465.74	2563.6	2437.49	2190.03	2363.92	2371.25	2508.29	2397.19	2398.84
Rv0687	1260.14	1289.71	1548.92	1019.01	1037.28	993.541	1419.89	1333.82	1326.56	1105	1079.69	1053.04
Rv0688	2865.6	2785.44	4296.94	1881.33	1981.41	1856.65	4211.86	3664.77	3364.59	2118.07	2303.87	2062.16
Rv0689c	2.00182	2.38173	4.40034	2.95652	1.94065	3.05705	4.26906	0.999119	0	0	0	0
Rv0690c	1066.97	1064.63	1430.11	1440.81	1443.85	1517.32	1388.3	1219.92	1332.84	1289.79	1244.25	1313.78
Rv0691A	16.0145	10.7178	6.60052	2.95652	0.970326	2.03803	5.12288	4.9956	8.38267	4.69014	3.01029	7.31913
Rv0691c	355.323	360.832	313.525	371.536	306.623	333.218	315.911	343.697	348.928	240.135	283.97	270.808
Rv0692	741.673	785.971	729.357	533.159	565.7	554.345	981.031	1232.91	1024.78	478.395	479.639	495.871
Rv0693	4451.04	4278.78	4711.67	3640.46	3581.47	3525.8	4946.14	5522.13	5581.81	3205.24	3086.55	3112.46
Rv0694	4013.64	3913.19	4252.93	2872.75	3025.48	2859.36	4108.55	4032.45	4410.33	2700.59	2878.84	2759.31
Rv0695	6173.61	5705.44	9035.01	2093.22	2159.95	2154.2	8517.64	7543.35	7771.78	2042.09	1996.82	1863.63
Rv0696	5511	4809.91	9071.31	2136.58	2289.97	2305.02	9155.43	8947.11	9154.92	2283.16	2372.11	2245.14
Rv0697	780.709	649.022	1557.72	338.029	338.644	335.256	1722.99	1761.45	1785.51	283.285	302.032	306.488
Rv0698	40.0364	32.1534	48.4038	95.5941	71.8041	72.3502	40.1292	60.9463	41.9133	67.5381	66.2263	74.1061
Rv0699	0	0	1.10009	1.97101	0.970326	0	2.56144	0	3.1435	0.938029	1.00343	0
Rv0700	2656.41	2704.46	2770.02	3447.3	3104.07	3327.09	2640.84	2941.41	2554.62	3146.15	3104.61	3201.2
Rv0701	9589.71	9264.94	10707.1	12933.8	13775.7	13840.3	10592.4	10677.6	10151.4	12118.4	12077.3	12025.3
Rv0702	7124.47	6892.73	7520.19	10106.4	10487.3	10296.1	7348.77	7454.43	7265.68	8944.11	8635.51	8496.59
Rv0703	641.583	712.138	650.151	908.637	912.106	878.392	645.482	648.428	668.518	742.919	744.544	810.593
Rv0704	6105.54	6161.54	7273.77	7903.76	7934.36	8213.27	7458.91	7643.26	7498.3	8303.43	8440.85	8274.27
Rv0705	1188.08	1217.06	1331.1	1484.17	1372.04	1411.34	1322.56	1565.62	1386.28	1402.35	1414.84	1396.12
Rv0706	2553.32	2298.37	2865.72	2804.75	3016.74	2885.85	2832.95	2877.46	2861.63	2804.71	2801.57	2878.25
Rv0707	5569.06	5325.55	6872.24	6187.01	6379.89	6242.49	6949.18	6596.19	6772.15	6623.42	7226.7	6629.3
Rv0708	1882.71	1801.78	1999.96	2095.19	1954.24	2021.73	2157.58	2310.96	2226.65	2169.66	2187.48	2232.33
Rv0709	698.634	835.988	750.259	908.637	968.385	807.061	810.268	887.218	921.045	855.482	885.024	821.572
Rv0710	1878.71	2025.66	1825.04	2170.09	2010.52	1907.6	1822.04	2063.18	2197.31	1825.4	1855.34	1878.27
Rv0711	5440.94	5314.83	6496.01	6186.02	6432.29	6101.87	6388.23	6572.21	6873.79	6732.23	6807.26	6410.64
Rv0712	1698.54	1682.69	1550.02	1735.48	1727.18	1719.08	1573.58	1445.73	1429.24	1726.91	1713.86	1756.59
Rv0713	2177.98	1925.63	3129.75	1954.26	1975.58	1815.89	3042.13	3104.26	3061.77	1923.9	1944.65	1963.36
Rv0714	1201.09	1283.75	1572.02	1219.07	1148.87	1066.91	1471.12	1503.67	1378.95	1150.96	1182.04	1076.83
Rv0715	1669.52	1679.12	2155.07	1780.81	1882.43	1862.76	1732.39	1752.46	1859.9	1871.37	1703.82	1837.1
Rv0716	3832.48	3457.08	4607.16	4058.32	4365.5	4280.89	4619.13	4802.77	4821.08	4046.66	4227.45	4209.41
Rv0717	46.0418	46.4438	39.6031	51.2463	47.546	44.8367	38.4216	52.9533	39.8177	48.7775	46.1577	38.4254
Rv0718	1344.22	1320.67	1870.15	1736.46	1536.03	1669.15	1877.53	2013.23	1914.39	1600.28	1625.56	1676.99
Rv0719	3088.8	2767.57	4248.53	3438.43	3713.44	3453.45	4802.7	4853.72	4538.17	3669.57	3718.71	3740.07
Rv0720	712.647	659.74	929.573	960.869	867.471	929.343	1044.21	1192.95	1000.68	1026.2	967.306	1026.51
Rv0721	3808.46	3695.26	5905.26	5039.88	5344.56	5054.32	5993.77	5714.96	5472.83	5549.38	5884.11	5467.39
Rv0722	168.153	163.149	198.016	213.855	205.709	189.537	187.839	224.802	211.662	208.242	251.861	207.68
Rv0723	2936.67	2730.66	3990.01	3383.24	3602.82	3472.81	4018.9	4192.3	4149.42	3587.02	3744.8	3848.03
Rv0724	28268.7	30156.3	14643.2	20884.9	21123	21792.7	14319.3	13563	14585.8	20669.5	20586.4	20725
Rv0725c	73.0663	86.9332	126.51	210.898	203.768	224.184	122.095	129.886	128.883	201.676	212.727	209.51
Rv0726c	1008.92	1011.05	1076.98	1553.16	1590.36	1591.7	1525.76	1568.62	1393.62	1692.2	1677.73	1820.63
Rv0727c	75.0682	85.7423	50.604	71.942	71.8041	60.122	48.6673	49.956	62.87	75.9803	80.2743	76.8508
Rv0728c	195.177	150.049	149.612	164.58	182.421	137.567	152.832	141.875	136.218	162.279	175.6	212.255
Rv0729	442.402	391.795	356.428	573.565	538.531	635.866	379.947	291.743	281.867	738.229	777.658	690.742
Rv0730	2698.45	2964.07	2032.96	1850.78	1940.65	1880.09	2151.61	2553.75	2822.86	1846.98	1990.8	1956.95
Rv0731c	492.447	458.483	657.852	434.608	420.151	472.824	538.756	479.577	468.381	486.837	551.886	462.935
Rv0732	6106.54	5564.92	7806.21	5092.11	5143.7	5149.09	8001.93	7928.01	7532.87	5070.98	5162.64	5317.34
Rv0733	2780.52	2837.83	3160.55	2307.07	2410.29	2233.68	3237.66	3159.22	3213.7	2422.93	2448.37	2405.25
Rv0734	2707.46	2484.15	4024.12	3232.46	3241.86	3456.5	3884.85	3136.24	3143.5	3269.03	3348.44	3251.52
Rv0735	152.138	171.485	254.12	164.58	156.222	180.366	214.307	192.83	200.136	163.217	154.528	179.319
Rv0736	190.173	178.63	215.617	185.275	169.807	177.309	204.915	185.836	202.232	192.296	227.778	182.063
Rv0737	94.0854	100.033	105.608	103.478	116.439	102.921	117.826	114.899	136.218	96.617	112.384	117.106
Rv0738	723.657	791.926	429.034	325.217	344.466	346.466	433.737	477.579	486.195	332.062	323.104	363.212
Rv0739	106.096	94.0784	132.01	90.6666	82.4777	105.978	107.58	86.9234	75.444	89.1127	86.2949	96.9784
Rv0740	1001.91	978.892	1054.98	651.42	633.623	658.285	964.808	1037.09	1009.06	683.823	653.232	684.338
Rv0742	132.12	108.369	184.814	138.956	136.816	181.385	154.54	143.873	144.601	147.271	140.48	161.021
Rv0743c	194.176	156.003	160.613	200.058	220.264	210.936	201.5	234.793	236.81	243.888	211.724	242.446
Rv0744c	278.253	334.633	275.022	307.478	312.445	331.18	318.472	305.731	282.915	365.831	351.2	334.85
Rv0745	14.0127	4.76346	7.7006	5.91304	11.6439	10.1902	10.2458	8.99207	1.04783	6.5662	10.0343	7.31913
Rv0746	977.888	918.158	1183.69	535.13	546.294	520.717	1149.23	871.232	811.023	588.144	675.308	570.892
Rv0747	1437.3	1552.89	910.871	607.072	653.029	602.239	1007.5	751.338	821.501	740.105	809.767	798.7
Rv0748	174.158	178.63	151.812	350.84	313.415	272.077	176.739	198.825	214.806	272.966	300.025	291.85
Rv0749	104.095	100.033	62.7049	146.84	144.579	119.225	75.1355	104.908	75.444	96.617	127.435	117.106
Rv0749A	7.00636	4.76346	4.40034	5.91304	3.8813	5.09508	4.26906	2.99736	6.287	3.75212	3.01029	6.40424
Rv0750	632.574	737.146	554.443	635.652	604.513	540.079	550.709	545.519	500.864	534.676	616.105	564.488
Rv0751c	1390.26	1467.15	854.767	1295.94	1240.08	1273.77	895.65	826.272	883.323	1340.44	1326.53	1280.85
Rv0752c	753.684	769.299	595.147	1276.23	1294.41	1280.9	569.493	561.505	626.604	1256.96	1276.36	1330.25
Rv0753c	1462.33	1461.19	1009.88	1939.48	2069.71	2144.01	933.217	898.208	945.146	2367.58	2223.6	2296.38
Rv0754	327.297	329.87	304.724	369.565	436.647	395.378	251.875	235.792	250.432	461.51	446.526	434.573
Rv0755c	2434.21	2416.27	2476.29	2395.77	2393.79	2226.55	2574.25	2653.66	2616.44	2452.95	2750.4	2343.04
Rv0756c	1170.06	1165.86	867.968	1296.93	1291.5	1361.41	913.58	865.237	842.458	1269.15	1479.05	1406.19
Rv0757	1721.56	1779.15	1211.19	1691.13	1714.57	1652.84	1292.67	1296.86	1381.04	1515.85	1634.59	1666.93
Rv0758	2483.25	2447.23	1906.45	2012.4	2082.32	2074.72	1745.19	1810.4	1780.27	2012.07	1975.75	1946.89
Rv0759c	714.649	601.387	741.458	536.116	566.67	531.927	668.535	897.209	783.779	448.378	454.553	499.53
Rv0760c	985.895	1064.63	1237.6	994.376	979.059	987.427	1209	1324.83	1153.66	982.116	966.302	1036.57
Rv0761c	6706.09	5993.63	8058.13	5240.92	5876.29	5482.31	7491.35	7347.52	7275.11	5984.62	5751.66	5916.6
Rv0762c	376.342	351.305	377.33	378.435	385.219	399.454	426.906	431.62	452.664	418.361	374.279	387.914
Rv0763c	54.0491	50.0164	39.6031	57.1594	49.4866	28.5325	46.1059	40.9639	58.6787	39.3972	38.1303	43.9148
Rv0764c	1143.04	1115.84	1005.48	1282.14	1209.03	1278.87	1071.53	1125.01	1177.76	1117.19	1136.89	1086.89
Rv0765c	691.628	728.81	624.849	749.97	719.012	736.749	600.23	551.514	583.643	753.237	717.452	709.955
Rv0766c	769.699	902.676	671.053	700.695	695.724	763.243	765.87	858.243	838.267	680.071	663.267	780.402
Rv0767c	387.352	362.023	223.318	342.956	317.297	383.15	233.091	281.752	288.154	391.158	330.128	370.531
Rv0768	1240.13	1189.68	1092.39	884.985	940.246	923.229	1239.74	1289.86	1229.11	976.488	982.357	989.912
Rv0769	632.574	603.769	567.644	384.348	401.715	365.827	588.277	657.421	771.205	349.885	365.248	390.658
Rv0770	476.433	385.841	524.741	418.84	392.982	477.919	593.4	582.487	575.26	401.476	416.423	355.892
Rv0771	215.195	235.791	239.819	210.898	184.362	194.632	292.858	294.74	273.484	196.986	165.566	191.212
Rv0772	618.562	627.586	805.263	684.927	656.911	743.882	823.929	768.323	750.249	716.654	778.661	787.721
Rv0773c	1323.2	1237.31	1630.33	1806.43	1827.12	1879.07	1603.46	1501.68	1501.55	1759.74	1762.02	1810.57
Rv0774c	1600.45	1468.34	1536.82	1540.35	1604.92	1532.6	1442.94	1325.83	1356.94	1567.45	1528.22	1558.97
Rv0775	477.433	503.736	501.639	633.681	652.059	635.866	603.646	605.466	541.73	678.195	676.311	675.189
Rv0776c	297.27	298.907	155.112	413.913	425.003	371.941	198.938	227.799	212.71	404.29	428.464	454.701
Rv0777	2854.59	2996.22	2601.7	3812.92	3900.71	3883.47	2929.43	2907.44	2940.22	3865.62	4126.1	3968.8
Rv0778	1519.38	1464.77	1476.32	2140.52	2112.4	2145.03	1561.62	1518.66	1532.98	2014.89	2049	2040.21
Rv0779c	159.144	191.729	125.41	127.13	139.727	134.51	116.972	108.904	96.4007	135.076	122.418	149.127
Rv0780	658.598	700.229	592.946	707.594	646.237	632.809	520.826	570.497	563.734	655.682	658.25	607.487
Rv0783c	1951.77	1676.74	2015.36	1417.16	1470.04	1419.49	1776.78	1668.53	1678.63	1438	1427.88	1408.93
Rv0784	407.37	414.421	349.827	358.724	356.11	381.112	297.981	344.696	399.224	333.938	354.21	331.19
Rv0785	965.877	881.241	1222.2	1069.27	1059.6	947.685	1205.58	1142.99	1108.61	1114.38	1225.19	1081.4
Rv0786c	603.548	685.939	424.633	619.884	671.466	588.991	460.205	602.469	514.486	669.753	621.123	607.487
Rv0787	296.269	264.372	288.223	213.855	217.353	223.165	270.659	201.822	239.954	229.817	211.724	236.042
Rv0787A	621.564	694.275	488.438	676.057	620.038	567.592	422.637	426.624	466.286	601.276	607.075	630.36
Rv0788	2093.9	1980.41	1751.34	1880.35	2143.45	2106.31	1723.85	1913.31	1677.58	2075.86	2066.06	2081.38
Rv0789c	681.619	846.706	470.837	627.768	634.593	604.277	413.245	609.463	670.613	597.524	594.03	600.168
Rv0790c	176.16	192.92	246.419	554.84	618.098	578.801	237.36	301.734	257.767	580.64	614.099	556.254
Rv0791c	236.214	260.8	248.619	965.796	939.276	854.955	327.864	321.716	300.728	893.942	814.784	956.976
Rv0792c	202.184	169.103	229.918	838.666	902.403	847.822	252.729	249.78	249.384	953.037	944.227	858.168
Rv0793	8.00727	5.95433	4.40034	14.7826	16.4955	12.2282	5.12288	4.9956	7.33483	15.0085	13.0446	19.2127
Rv0794c	1380.25	1381.4	1177.09	1211.19	1227.46	1175.94	1000.67	938.173	1077.17	1219.44	1243.25	1237.85
Rv0797	20.0182	10.7178	36.3028	16.7536	21.3472	15.2852	35.0063	27.9753	20.9567	11.2563	17.0583	19.2127
Rv0798c	1600.45	1515.97	1620.43	1398.43	1433.17	1395.03	1577.85	1682.52	1640.91	1322.62	1368.68	1326.59
Rv0799c	1860.69	2005.42	1690.83	1768.98	1681.57	1674.24	1789.59	1662.53	1655.58	1634.05	1553.31	1585.51
Rv0800	1689.53	1766.05	1244.2	1182.61	1145.95	1173.91	1107.4	907.2	995.442	1202.55	1247.26	1274.44
Rv0801	440.4	433.475	399.331	449.391	460.905	450.405	389.339	353.688	432.755	471.829	469.605	451.041
Rv0802c	697.633	706.183	539.042	533.159	514.273	543.136	587.423	637.438	632.891	560.003	539.845	579.126
Rv0803	4778.34	4620.56	4383.84	4617.1	4499.4	4738.43	4321.15	3863.59	3774.3	5196.68	5204.79	5194.75
Rv0804	307.279	307.243	389.431	440.521	490.015	475.881	350.063	320.717	289.202	410.857	430.471	432.743
Rv0805	20847.9	20931.8	15370.4	14380.5	14418.1	14767.6	16952.5	18126	17603.6	14776.8	14340	14669.4
Rv0806c	950.863	900.295	1128.69	667.188	735.507	712.292	1290.11	1345.81	1383.14	817.023	774.647	761.189
Rv0807	481.437	500.164	323.425	248.348	225.116	209.917	342.379	440.612	436.946	224.189	220.754	229.638
Rv0808	16030.6	15938.5	11557.5	7775.65	8112.9	8282.57	13176.9	12554.9	13658.5	8418.81	8266.25	8131.55
Rv0809	2981.71	2824.73	3781	3107.3	3143.86	3250.66	3779.83	3590.83	3469.38	3272.78	3376.54	3304.59
Rv0810c	553.503	762.154	300.324	314.377	298.86	303.667	233.091	392.654	431.707	236.383	275.943	262.574
Rv0811c	3403.09	3742.89	2054.96	3192.06	3336.95	3105.96	2121.72	2098.15	2183.68	3490.41	3385.57	3294.52
Rv0812	887.806	755.009	948.274	834.724	877.175	879.411	890.527	917.192	905.328	835.784	768.627	767.593
Rv0813c	1343.22	1550.51	1016.48	1414.2	1369.13	1395.03	1023.72	1071.06	932.572	1479.27	1440.92	1486.7
Rv0814c	3.00273	9.52693	4.40034	3.94203	5.82196	3.05705	3.41525	0	4.19133	2.81409	2.00686	2.74467
Rv0815c	15.0136	16.6721	80.3063	11.8261	23.2878	11.2092	14.5148	15.9859	18.861	17.8225	23.0789	10.0638
Rv0816c	75.0682	98.8419	81.4064	95.5941	97.0326	93.7495	107.58	73.9348	61.8222	76.9184	92.3155	104.298
Rv0817c	410.373	446.575	323.425	348.869	340.584	351.561	377.385	308.728	336.354	322.682	284.974	300.084
Rv0818	2537.3	2546.07	1860.25	1783.77	1972.67	1839.32	2025.24	1908.32	1856.76	1848.85	1945.65	1776.72
Rv0819	1094.99	911.012	1281.6	1324.52	1432.2	1444.97	1114.23	1040.08	1114.89	1390.16	1338.57	1359.53
Rv0820	733.666	724.046	858.067	931.304	900.463	837.631	914.433	972.143	913.711	780.44	743.541	720.019
Rv0821c	4830.39	4982.58	3719.39	6403.82	6142.16	6336.24	4018.04	4708.85	5405.77	6035.28	6091.82	5945.87
Rv0822c	3018.74	3171.28	3236.45	3304.4	3225.36	3230.28	3216.31	3413.99	3469.38	3380.66	3489.93	3418.95
Rv0823c	4668.24	4645.57	3815.1	3887.82	3710.53	3924.23	4056.46	4370.15	4310.79	3427.56	3289.24	3359.48
Rv0824c	33569.5	34210	23481.3	20496.6	21138.6	20564.8	28738.5	34285.8	36961.3	18534.5	18496.2	18284.1
Rv0825c	512.465	515.645	718.356	429.681	418.211	444.291	624.991	717.368	685.283	476.519	449.536	452.871
Rv0826	136.124	114.323	151.812	644.521	653.029	632.809	121.241	147.87	150.888	814.209	667.28	674.274
Rv0827c	161.146	219.119	91.3072	140.927	127.113	133.491	110.996	107.905	123.644	127.572	119.408	131.744
Rv0828c	39.0354	30.9625	33.0026	26.6087	12.6142	21.3993	35.0063	24.978	44.009	13.1324	28.096	17.3829
Rv0830	316.287	308.434	242.019	536.116	560.848	561.478	315.911	349.692	279.771	586.268	592.023	646.828
Rv0831c	4916.46	5323.17	3785.4	6904.46	6567.17	6587.94	3650.05	4417.11	4487.87	5601.91	5614.19	5475.62
Rv0832	334.304	312.007	294.823	222.724	278.484	258.83	328.718	295.739	291.298	275.78	285.977	293.68
Rv0833	326.296	377.504	361.928	403.072	361.932	387.226	338.964	263.768	287.106	477.457	444.519	461.105
Rv0834c	4690.26	4995.68	3139.65	4175.59	4177.25	4282.93	3067.75	2582.72	2768.38	5240.77	5507.82	5471.05
Rv0835	347.315	329.87	233.218	401.101	361.932	397.416	226.26	275.757	274.532	363.017	324.108	382.424
Rv0836c	50.0454	19.0539	23.1018	63.0724	65.0118	43.8177	29.0296	23.9789	24.1002	59.0958	50.1715	53.0637
Rv0837c	68.0618	63.1159	88.0069	158.667	148.46	172.214	77.697	60.9463	58.6787	173.535	193.662	187.553
Rv0838	428.389	382.268	387.23	519.362	528.828	542.117	484.112	478.578	471.525	546.871	548.876	498.615
Rv0839	868.789	1033.67	577.545	703.652	732.596	758.148	484.966	560.506	550.112	720.406	658.25	730.083
Rv0840c	117.106	139.331	133.11	150.783	148.46	171.195	149.417	136.879	117.357	174.473	183.628	168.34
Rv0841	1.00091	7.1452	0	4.92753	1.94065	4.07607	0.853813	0.999119	1.04783	0	4.01372	2.74467
Rv0842	312.284	377.504	259.62	194.145	218.323	196.67	260.413	238.79	270.341	192.296	212.727	229.638
Rv0843	164.149	183.393	168.313	126.145	130.994	135.529	157.955	183.838	129.931	130.386	154.528	131.744
Rv0844c	1430.3	1462.38	1070.38	1185.56	1234.25	1282.94	1003.23	1059.07	1181.96	1239.14	1165.98	1219.55
Rv0845	342.311	322.725	447.735	377.449	458.964	415.759	391.046	457.597	410.751	379.902	397.358	375.105
Rv0846c	492.447	471.583	455.436	243.42	257.136	224.184	501.188	462.592	494.577	265.462	277.95	241.531
Rv0847	32.0291	53.589	25.302	77.855	81.5074	78.4643	22.1991	35.9683	31.435	79.7325	82.2812	83.2551
Rv0848	149.135	135.759	114.409	117.275	103.825	112.092	108.434	146.871	138.314	122.882	105.36	128.085
Rv0849	75.0682	80.9789	93.5073	50.2608	44.635	72.3502	96.4808	79.9295	84.8745	62.8479	44.1509	62.2126
Rv0851c	596.542	604.96	731.557	415.884	382.308	483.014	679.635	703.38	709.383	492.465	473.619	481.233
Rv0852	440.4	396.558	598.447	268.058	266.84	291.439	659.143	662.416	601.456	344.257	327.118	343.084
Rv0853c	2411.19	2347.2	1998.86	2425.33	2491.8	2459.91	1881.8	1952.28	2098.81	2579.58	2833.68	2598.29
Rv0854	933.848	1080.12	914.172	532.174	573.463	477.919	954.563	1052.07	1169.38	593.772	617.109	566.317
Rv0855	1371.25	1314.72	1617.13	822.898	870.382	856.993	1710.19	1542.64	1446.01	1084.36	989.381	1004.55
Rv0856	475.432	435.857	497.239	630.724	664.673	639.942	542.171	539.524	502.96	612.533	630.153	612.977
Rv0857	991.901	951.502	844.866	1064.35	1037.28	1128.05	911.872	826.272	850.841	1082.49	1127.85	1107.02
Rv0858c	1238.12	1226.59	1156.19	883.014	826.718	856.993	1156.06	1049.08	1074.03	873.305	886.028	821.572
Rv0859	11838.7	12339.8	8791.89	8365.97	8667.92	8523.05	8620.95	7836.09	8296.74	8483.53	8316.42	8355.7
Rv0860	21703.7	22233.5	19875.3	17386.3	18031.6	18170.1	18216.9	16696.3	17285.1	18799	18991.9	18635.4
Rv0861c	2289.08	2248.35	2192.47	2623.42	2610.18	2516.97	2196.01	2281.99	2333.52	2563.63	2488.5	2460.14
Rv0862c	1955.78	1891.09	1851.45	1852.75	1767.93	1981.99	1792.15	1663.53	1731.02	1791.64	1791.12	1902.06
Rv0863	756.687	937.211	566.544	723.362	689.902	555.364	493.504	521.54	637.083	615.347	661.26	633.104
Rv0864	2003.82	2144.75	1774.44	2271.59	2063.88	2324.38	1756.29	1881.34	1869.33	1950.16	1926.58	2035.63
Rv0865	580.527	618.059	488.438	685.913	681.169	671.532	488.381	524.538	480.955	664.124	554.896	577.296
Rv0866	269.244	208.402	279.422	376.464	361.932	328.123	262.121	229.797	208.519	351.761	297.015	314.722
Rv0867c	4652.22	4194.23	7527.89	5101.97	5124.29	4913.7	6721.21	6126.6	5526.27	5084.12	5239.91	5088.62
Rv0868c	228.207	235.791	160.613	255.246	250.344	241.507	173.324	255.775	216.901	211.056	208.713	225.978
Rv0869c	3996.63	4033.46	2707.31	3016.64	2968.23	3108	2662.19	2444.84	2618.54	3163.03	2909.94	3053.91
Rv0870c	1351.23	1421.89	913.072	1111.65	1000.41	1078.12	944.317	1167.97	1109.66	1074.98	998.412	1100.61
Rv0871	1567.42	1444.52	1776.64	1192.46	1198.35	1237.09	1633.34	1690.51	1592.71	1170.66	1218.16	1208.57
Rv0872c	9515.64	10704.7	4934.99	6807.88	7029.04	6776.46	4304.92	4185.31	4516.16	7226.57	7429.39	7169.08
Rv0873	10247.3	9925.87	8332.05	9619.53	10256.3	9726.51	8666.2	8822.22	9231.41	10710.4	10738.7	10533.1
Rv0874c	880.8	858.614	558.844	663.246	702.516	767.319	478.989	490.568	498.769	763.555	750.565	767.593
Rv0875c	336.305	365.596	278.322	409.971	331.851	343.409	259.559	293.741	270.341	305.797	333.138	301.914
Rv0876c	3095.81	3087.92	1976.85	2334.67	2298.7	2348.83	1968.89	2025.21	2058.99	2394.79	2349.03	2286.31
Rv0877	4676.25	4853.97	4685.27	4377.62	4787.59	4513.22	5065.67	4713.84	4611.51	4994.07	5197.76	5210.3
Rv0878c	304.276	300.098	376.229	280.869	299.831	332.199	429.468	366.677	365.694	298.293	318.087	303.744
Rv0879c	630.573	647.831	782.161	677.043	713.19	656.247	890.527	861.241	781.684	650.992	609.081	610.232
Rv0880	298.271	253.654	359.728	243.42	232.878	248.64	408.122	345.695	304.919	266.4	263.902	248.85
Rv0881	351.319	250.082	496.139	309.449	326.03	385.188	438.86	343.697	356.263	359.265	337.152	343.999
Rv0882	35.0318	40.4894	35.2028	30.5507	37.8427	35.6656	25.6144	43.9613	34.5785	35.6451	51.1749	26.5318
Rv0883c	3264.96	3485.66	2306.88	2118.84	2203.61	2185.79	2689.51	2694.62	2746.37	2100.25	2182.46	2112.48
Rv0884c	5463.96	5221.95	3681.99	3778.43	3877.42	3641.96	3860.09	3868.59	4196.57	4004.45	3978.6	3926.71
Rv0885	19022.3	20182.8	10116.4	5775.07	6005.35	5775.78	9955.46	10743.5	10537	5868.31	5798.82	5908.36
Rv0886	8223.47	8439.67	5448.73	4576.69	4655.62	4864.78	5075.92	5001.59	5209.83	4824.28	4614.77	4818.73
Rv0887c	188.171	198.875	145.211	100.522	95.0919	102.921	148.563	133.882	164.51	100.369	96.3292	129.914
Rv0888	1148.04	902.676	1858.05	989.449	1086.77	968.066	1798.13	1973.26	1739.4	1094.68	1146.92	1086.89
Rv0889c	3859.5	3801.24	2349.78	1960.17	1890.2	2003.39	2292.49	2170.09	2391.16	1777.56	1809.18	1805.99
Rv0890c	2520.29	2253.12	4412.45	2691.42	2700.42	2774.78	3932.66	3541.88	3327.92	2634.92	2662.1	2489.42
Rv0891c	653.593	701.42	1078.08	641.565	629.742	591.03	887.965	1001.12	934.667	623.789	510.745	517.828
Rv0892	2762.51	2516.3	3797.5	2095.19	2031.86	2135.86	3701.28	3483.93	3352.02	2058.97	2145.33	2144.5
Rv0893c	253.23	297.716	211.217	256.232	246.463	311.819	197.231	235.792	221.093	263.586	270.926	233.297
Rv0894	87.0791	83.3606	88.0069	59.1304	44.635	46.8748	78.5508	83.926	95.3528	49.7155	47.1612	57.6381
Rv0895	179.163	211.974	223.318	165.565	153.312	152.852	215.161	194.828	172.892	149.147	129.442	158.276
Rv0896	20736.8	20865.2	12105.3	7851.53	7858.67	7312.46	12251.4	13604	14170.9	7119.64	6826.33	6682.36
Rv0897c	1185.08	1256.36	820.664	1138.26	1255.6	1180.02	747.94	754.335	785.875	1242.89	1122.84	1242.42
Rv0898c	503.457	620.441	270.621	533.159	614.216	483.014	276.635	307.729	338.45	472.767	533.824	510.509
Rv0899	791.719	897.913	909.771	633.681	627.801	690.893	978.469	970.145	986.011	704.46	702.4	692.572
Rv0900	5.00454	8.33606	5.50043	4.92753	16.4955	5.09508	3.41525	4.9956	7.33483	2.81409	8.02743	4.57445
Rv0901	1031.94	1024.14	1342.11	1015.07	1129.46	1007.81	1434.41	1387.78	1385.24	1099.37	1121.83	1124.4
Rv0902c	2861.6	3089.11	1630.33	2316.93	2487.92	2527.16	1411.35	1444.73	1505.74	2391.97	2401.21	2432.69
Rv0903c	4001.63	4193.04	1829.44	2712.11	2725.65	2702.43	1958.65	2490.8	2479.17	2763.43	2484.49	2579.99
Rv0904c	671.61	696.657	792.062	489.797	521.065	480.976	817.099	661.417	646.513	551.561	553.893	568.147
Rv0905	6071.51	6483.07	3230.95	2924	2924.56	2943.94	3663.71	3352.05	3465.18	2922.9	2785.52	2837.99
Rv0906	5538.03	5662.57	2804.12	2448	2358.86	2416.09	2367.62	2344.93	2353.43	2374.15	2241.66	2355.84
Rv0907	2514.28	2484.15	2102.26	2273.56	2221.08	2281.58	1878.39	1781.43	1731.02	2324.44	2204.53	2227.76
Rv0908	1875.7	1886.33	2023.06	2673.68	2717.88	2687.15	2125.14	1999.24	1942.68	2504.54	2376.12	2457.4
Rv0909	86.0782	146.477	59.4047	85.7391	48.5163	33.6275	53.7902	59.9472	67.0613	57.2198	56.192	43.9148
Rv0910	1398.27	1392.12	1273.9	936.231	927.632	946.666	1223.51	1294.86	1238.54	929.587	890.042	948.742
Rv0911	1117.01	1198.01	1254.1	760.811	744.24	765.281	1294.38	1348.81	1318.17	714.778	754.579	781.317
Rv0912	205.186	171.485	194.715	165.565	154.282	195.651	172.47	170.849	166.605	159.465	168.576	167.425
Rv0913c	3195.9	3439.22	2474.09	3155.59	3070.11	3259.83	2572.54	2953.4	2934.98	3196.8	3108.62	3179.25
Rv0914c	4215.83	4341.9	2688.61	3233.45	3212.75	3113.1	2953.34	2854.48	3093.2	3291.54	3377.54	3232.31
Rv0915c	307.279	375.123	245.319	213.855	248.403	209.917	205.769	200.823	224.236	253.268	221.758	273.552
Rv0916c	31.0282	36.9168	18.7015	26.6087	17.4659	23.4374	16.2224	22.9797	15.7175	27.2028	21.072	18.2978
Rv0917	1068.97	1070.59	1386.11	986.492	922.78	1014.94	1438.67	1456.72	1397.81	1068.41	988.378	1069.51
Rv0918	200.182	282.235	127.61	204	207.65	196.67	140.879	148.869	159.271	207.304	255.874	212.255
Rv0919	121.11	109.56	110.009	106.435	110.617	105.978	148.563	135.88	128.883	103.183	115.394	107.042
Rv0920c	832.756	727.619	1387.21	707.594	690.872	724.521	1203.02	1207.94	1212.34	703.522	677.315	662.381
Rv0921	385.35	427.521	502.739	617.913	693.783	604.277	518.264	471.584	514.486	728.848	765.616	737.402
Rv0922	8279.52	8282.47	7478.39	6372.29	6621.5	6763.21	7230.09	7091.75	7372.56	6378.6	6371.77	6341.11
Rv0923c	749.681	659.74	1091.29	640.579	660.792	724.521	1110.81	1049.08	895.897	707.274	677.315	706.296
Rv0924c	534.485	438.239	870.168	532.174	513.302	526.831	701.834	704.379	692.618	544.995	556.903	488.552
Rv0925c	1539.4	1496.92	1755.74	1321.56	1349.72	1291.09	1871.56	2137.12	1997.17	1406.11	1424.87	1427.23
Rv0926c	1398.27	1345.68	1534.62	860.347	794.697	826.422	1519.79	1443.73	1477.44	895.818	891.045	964.295
Rv0927c	606.551	531.126	512.64	316.348	297.89	319.971	521.68	487.57	506.103	327.372	334.142	326.616
Rv0928	1310.19	1299.23	1327.8	717.449	698.635	777.51	1212.41	1228.92	1225.96	849.854	787.692	807.849
Rv0929	608.553	628.777	712.856	568.637	634.593	602.239	744.525	703.38	639.178	577.826	657.246	662.381
Rv0930	811.737	706.183	920.772	686.898	789.845	734.711	927.241	873.23	839.314	699.77	642.195	655.062
Rv0931c	28786.1	28810.6	23596.8	18482.2	19481.2	19115.7	21760.3	21302.2	21386.3	17239.1	17799.8	17496.4
Rv0932c	21902.9	22245.4	18457.2	14056.3	13598.1	13898.4	19856.3	19206.1	19016.1	13223.4	13687.8	13064.6
Rv0933	2052.86	1912.53	2861.32	2268.64	2219.14	2383.48	2815.02	2910.43	2715.98	2328.19	2276.78	2183.84
Rv0934	6064.51	5561.34	10297.9	5406.49	5737.54	5384.48	10110	10023.2	9279.61	6055.91	6392.85	5841.58
Rv0935	2510.28	2220.96	4936.09	3890.78	3984.16	4134.15	4806.97	4442.08	4073.98	3918.15	4205.37	4024.6
Rv0936	832.756	808.598	1823.94	1784.75	1822.27	1866.84	1770.81	1660.54	1571.75	1543.06	1450.96	1540.68
Rv0937c	845.768	928.875	722.757	1070.26	1026.6	1100.54	809.414	830.268	924.189	1053.41	1028.51	1008.21
Rv0938	4986.53	5237.43	3439.97	4374.66	4502.31	4339.99	3679.08	3893.57	4282.49	4131.08	4312.74	4105.11
Rv0939	4750.31	5048.08	3553.28	3923.3	3949.23	3983.34	3693.59	3730.71	3965	4037.28	4011.71	4166.41
Rv0940c	785.713	825.27	768.96	507.536	552.115	489.128	664.266	701.382	710.431	491.527	471.612	429.999
Rv0941c	1055.96	1038.44	863.568	635.652	576.374	677.646	837.59	971.144	904.28	587.206	603.061	560.828
Rv0942	2.00182	0	1.10009	0.985507	3.8813	0	4.26906	1.99824	3.1435	2.81409	3.01029	1.82978
Rv0943c	61.0554	52.3981	45.1035	19.7101	18.4362	14.2662	40.983	41.963	42.9612	14.0704	21.072	19.2127
Rv0944	134.122	148.858	150.712	122.203	151.371	101.902	136.61	150.867	163.462	116.316	157.538	151.872
Rv0945	844.767	765.727	865.768	847.536	894.641	822.346	883.696	846.254	743.962	855.482	855.925	770.338
Rv0946c	2372.15	2386.5	1766.74	1547.25	1517.59	1563.17	1749.46	1798.41	1761.41	1594.65	1666.7	1709.93
Rv0947c	14.0127	30.9625	14.3011	31.5362	23.2878	18.3423	11.9534	22.9797	19.9088	14.0704	22.0754	19.2127
Rv0948c	276.251	267.945	418.033	343.942	300.801	349.523	396.169	433.618	375.124	391.158	318.087	372.361
Rv0949	2648.4	2518.68	2583	2928.93	3053.62	2969.41	2813.31	2603.7	2651.02	3248.39	3199.94	3222.25
Rv0950c	3065.78	2815.21	3854.7	2286.38	2249.22	2183.75	3855.82	3965.5	3478.81	2652.75	2615.94	2658.67
Rv0951	6823.2	6814.13	6888.74	4556.98	4654.65	4798.55	6519.71	5831.86	5774.61	4724.85	4909.78	4749.2
Rv0952	5408.91	5281.49	5455.33	4449.56	4371.32	4463.29	5279.12	4962.63	4833.65	4399.36	4461.25	4381.41
Rv0953c	149.135	132.186	134.211	164.58	143.608	123.301	143.441	160.858	145.649	153.837	163.559	177.489
Rv0954	9536.66	9561.46	8939.3	9221.38	8467.06	9050.9	8281.13	8113.85	7467.91	8908.46	9060.97	9098.59
Rv0955	2263.05	2097.11	2712.81	3505.45	3387.41	3582.86	2558.88	2350.93	2257.03	3326.25	3433.73	3431.76
Rv0956	360.327	317.961	359.728	278.898	280.424	314.876	350.063	362.68	285.011	302.045	284.974	303.744
Rv0957	2999.72	2879.51	3427.87	2936.81	2824.62	2997.95	3321.33	3294.1	3158.17	2962.3	2947.07	3025.54
Rv0958	2482.25	2658.01	1952.65	2482.49	2535.46	2507.8	1977.43	1820.4	1945.83	2676.2	2708.26	2653.18
Rv0959	3743.4	3468.99	3378.36	3888.81	4006.48	3925.25	3478.43	3434.97	3549.01	4007.26	3934.45	3942.26
Rv0959A	40.0364	42.8712	56.1044	92.6376	79.5667	64.198	40.1292	55.9507	40.8655	82.5465	72.2469	96.0635
Rv0960	100.091	113.132	137.511	285.797	254.225	284.306	173.324	176.844	151.936	241.073	231.792	243.361
Rv0961	363.33	340.588	457.636	367.594	297.89	374.998	487.527	470.585	486.195	307.673	348.19	352.233
Rv0962c	8.00727	16.6721	17.6014	11.8261	4.85163	6.1141	13.661	12.9886	17.8132	4.69014	4.01372	11.8936
Rv0963c	72.0654	64.3068	91.3072	52.2318	65.0118	63.179	90.5041	84.9251	76.4918	62.8479	63.216	59.4679
Rv0964c	46.0418	59.5433	79.2062	69.971	103.825	100.883	71.7203	72.9357	71.2527	64.724	88.3018	66.787
Rv0965c	242.22	223.883	312.424	311.42	326.03	348.504	342.379	334.705	365.694	327.372	327.118	335.765
Rv0966c	1746.59	1730.33	1635.83	1911.88	1977.52	2012.56	1630.78	1491.69	1474.3	2085.24	2279.79	2039.29
Rv0967	145.132	179.821	178.214	269.043	212.501	192.594	132.341	148.869	183.371	220.437	230.789	210.425
Rv0968	66.06	66.6885	59.4047	80.8115	110.617	89.6734	52.9364	44.9604	60.7743	103.183	98.3361	77.7657
Rv0969	1432.3	1487.39	1386.11	1698.03	1580.66	1622.27	1185.95	1015.11	1021.64	1685.64	1713.86	1762.99
Rv0970	513.466	479.919	634.75	493.739	478.371	513.584	666.828	556.509	554.304	473.705	471.612	483.062
Rv0971c	165.15	136.95	218.917	270.029	289.157	274.115	186.985	194.828	154.031	256.082	279.957	264.403
Rv0972c	253.23	221.501	382.83	509.507	591.899	542.117	365.432	304.731	288.154	557.189	546.869	526.062
Rv0973c	335.304	295.335	446.635	692.811	705.427	703.121	454.228	435.616	425.42	723.22	740.531	703.551
Rv0974c	187.17	186.966	249.72	391.246	440.528	398.435	245.898	293.741	291.298	399.6	449.536	444.637
Rv0975c	188.171	151.24	238.719	391.246	393.952	373.979	251.875	196.827	213.758	417.423	357.221	409.871
Rv0976c	192.174	197.684	224.418	529.217	587.047	554.345	224.553	210.814	200.136	448.378	446.526	445.552
Rv0977	570.518	632.35	727.157	593.275	607.424	586.953	737.694	733.354	674.805	631.293	641.191	616.636
Rv0978c	6.00545	5.95433	17.6014	6.89855	12.6142	5.09508	6.8305	2.99736	6.287	13.1324	9.03086	9.14891
Rv0979A	27.0245	39.2986	40.7032	31.5362	20.3768	37.7036	32.4449	44.9604	35.6263	40.3352	38.1303	34.7658
Rv0979c	4.00364	1.19087	0	2.95652	0	1.01902	4.26906	3.99648	1.04783	1.87606	1.00343	0
Rv0980c	64.0582	48.8255	64.9051	60.1159	57.2492	48.9128	46.9597	44.9604	38.7698	62.8479	62.2126	64.9572
Rv0981	3509.19	3597.61	1673.23	2349.45	2534.49	2444.62	1939.86	2481.81	2711.79	2311.3	2358.06	2207.63
Rv0982	5722.2	5826.91	4219.93	6259.94	6421.62	6628.7	4432.14	4593.95	4915.39	5754.81	5849.99	5914.77
Rv0983	7705	7608.44	6709.43	10676	10568.8	11008.4	6097.93	6250.49	6704.04	10612.9	10499.9	10423.4
Rv0984	6790.17	6580.72	4989.99	7667.24	8274.94	8223.46	6218.32	5956.75	5911.88	8056.73	7697.3	8320.02
Rv0985c	431.392	494.209	525.841	240.464	255.196	222.146	522.533	485.572	488.29	285.161	293.001	293.68
Rv0986	697.633	694.275	837.166	495.71	405.596	490.147	1039.94	1107.02	1015.35	518.73	516.766	498.615
Rv0987	3151.86	3159.37	3665.49	2166.14	2125.01	2127.71	3958.28	3934.53	3785.82	2123.7	2274.77	2122.55
Rv0988	1585.44	1525.5	1968.05	1236.81	1079.97	1156.58	2022.68	2146.11	2070.52	1184.73	1198.09	1091.46
Rv0989c	124.113	121.468	167.213	304.522	294.009	259.849	153.686	174.846	145.649	262.648	248.85	224.148
Rv0990c	358.325	358.451	292.623	238.493	281.395	289.401	258.705	309.727	252.528	290.789	277.95	296.425
Rv0991c	1295.18	1219.45	1311.3	783.478	818.955	815.213	1496.73	1555.63	1341.23	972.736	895.059	946.912
Rv0992c	781.71	824.079	498.339	713.507	752.973	714.33	553.271	439.613	505.056	732.601	816.791	775.827
Rv0993	2234.03	2257.88	2550	2217.39	2341.4	2248.97	2432.51	2327.95	2518.99	2404.17	2372.11	2319.25
Rv0994	2796.54	2729.46	2837.12	2433.22	2471.42	2496.59	2937.12	2632.68	2527.37	2699.65	2689.19	2616.59
Rv0995	657.597	551.371	784.361	809.101	895.611	767.319	794.9	788.305	699.953	772.936	770.634	751.125
Rv0996	2221.02	2270.98	1506.02	2318.9	2599.5	2369.21	1444.65	1394.77	1516.21	2443.57	2529.64	2499.48
Rv0997	587.533	570.425	462.036	751.942	736.477	685.798	415.807	559.507	583.643	569.384	608.078	656.892
Rv0997a	400.364	531.126	305.824	434.608	435.676	424.93	332.133	441.611	500.864	438.059	426.457	494.956
Rv0998	1341.22	1390.93	1050.58	705.623	695.724	676.627	921.264	1027.09	916.854	626.603	600.051	637.679
Rv0999	738.671	622.823	844.866	807.13	734.537	834.574	879.427	842.258	773.301	818.899	865.959	854.508
Rv1000c	438.398	392.986	205.716	400.116	382.308	410.664	248.46	287.746	289.202	373.335	402.375	345.829
Rv1001	2401.18	2338.86	1722.74	1124.46	1138.19	1077.1	1763.12	1742.46	1659.77	1101.25	1088.72	1072.25
Rv1002c	1595.45	1474.29	2080.26	1599.48	1551.55	1632.46	2116.6	1787.42	1743.59	1809.46	1844.3	1790.44
Rv1003	333.303	356.069	293.723	286.782	269.751	335.256	317.618	296.738	242.049	376.15	301.029	355.892
Rv1004c	1860.69	1872.04	1059.38	2420.4	2479.18	2707.53	1099.71	834.265	862.367	3121.76	2961.12	3138.99
Rv1005c	1166.06	1196.82	837.166	1622.14	1621.41	1648.77	940.902	778.314	822.549	1867.62	1860.36	1927.67
Rv1006	7106.45	6546.19	7433.28	6734.95	6439.08	6757.1	7084.94	7246.61	7219.57	6078.43	5889.13	6014.49
Rv1007c	2282.07	2206.67	2042.86	1835.01	1903.78	1831.17	2137.95	2106.14	2096.71	1907.01	1837.28	1892.91
Rv1008	171.155	167.912	295.923	239.478	226.086	222.146	225.407	197.826	183.371	248.578	252.864	238.786
Rv1009	4650.22	4340.71	4618.16	4658.49	5005.91	5002.35	4655.84	4301.21	4214.39	5269.85	5230.88	5382.3
Rv1010	946.86	916.967	1374.01	1770.96	1876.61	1908.62	1372.93	1220.92	1166.24	1821.65	1867.38	1991.72
Rv1011	1205.09	1139.66	1349.81	818.956	927.632	918.134	1372.93	1354.81	1101.27	865.801	845.891	922.21
Rv1012	12.0109	10.7178	22.0017	10.8406	17.4659	13.2472	20.4915	19.9824	13.6218	11.2563	14.048	7.31913
Rv1013	6428.84	5779.27	10671.9	5549.39	5535.71	5472.12	10715.3	8812.23	7943.62	6431.13	6517.27	6590.87
Rv1014c	243.221	229.837	228.818	225.681	238.7	261.887	239.921	216.809	214.806	274.842	266.912	262.574
Rv1015c	1468.33	1238.5	1685.33	1203.3	1203.2	1252.37	1690.55	1817.4	1798.08	1136.89	1195.08	1199.42
Rv1016c	1191.08	1036.05	1381.71	1108.69	1047.95	1134.17	1312.31	1327.83	1261.59	1015.89	1061.63	1087.81
Rv1017c	8310.55	8667.12	7249.57	4533.33	4708.99	4570.29	6698.16	7367.51	7329.59	4684.52	4483.32	4515.9
Rv1018c	5399.9	4902.79	5265.01	3739.01	3854.13	3792.78	5258.63	4854.72	4907	3822.47	4014.72	3912.99
Rv1019	1150.04	1363.54	755.759	942.144	921.81	887.563	686.465	840.259	866.558	909.888	812.778	940.508
Rv1020	4661.23	4923.04	3828.3	4663.42	4657.56	4913.7	3685.06	3395.01	3512.34	5004.38	4712.1	4893.75
Rv1021	1051.96	1078.92	955.975	1182.61	1119.76	1277.85	1184.24	1147.99	1079.27	1151.9	1206.12	1166.49
Rv1022	693.63	734.764	831.665	763.768	753.943	797.89	770.993	795.299	725.101	834.846	863.952	821.572
Rv1023	2742.49	2708.03	3505.97	3268.93	3430.1	3327.09	3251.32	2937.41	2851.15	3443.5	3547.12	3463.78
Rv1024	669.608	583.524	781.061	913.565	846.124	892.658	729.156	747.341	691.57	862.049	783.678	831.636
Rv1025	407.37	403.704	578.645	608.058	686.02	694.969	538.756	548.517	579.452	613.471	627.143	629.445
Rv1026	304.276	236.982	418.033	711.536	667.584	772.414	420.93	372.672	387.698	684.761	544.862	601.083
Rv1027c	331.301	315.579	333.326	286.782	300.801	307.743	383.362	396.65	420.181	295.479	306.046	333.935
Rv1028c	1525.38	1691.03	1074.78	941.159	1019.81	1011.88	1085.2	1220.92	1427.15	1120.94	1092.73	1088.72
Rv1029	3111.83	3143.89	2062.66	1278.2	1421.53	1358.35	2518.75	3928.54	5034.84	1170.66	1268.33	1204
Rv1030	2548.31	2405.55	2625.91	1881.33	1987.23	1943.26	3782.39	5682.99	7045.63	1876.06	1820.22	1719.08
Rv1031	324.294	321.534	356.428	303.536	297.89	262.906	479.843	668.411	926.285	238.259	231.792	286.361
Rv1032c	768.698	765.727	754.659	1540.35	1612.68	1511.2	844.421	895.211	950.385	1461.45	1469.02	1386.97
Rv1033c	577.524	579.952	486.238	1088	1110.05	1153.53	660.851	751.338	775.397	1207.24	974.33	1102.44
Rv1037c	0	4.76346	3.30026	1.97101	0	1.01902	6.8305	6.99384	2.09567	2.81409	2.00686	1.82978
Rv1038c	41.0373	26.199	40.7032	35.4782	27.1691	24.4564	23.9068	52.9533	36.6742	34.7071	29.0994	21.0425
Rv1039c	161.146	107.178	113.309	105.449	100.914	115.149	122.095	139.877	134.123	107.873	127.435	118.021
Rv1040c	98.0891	80.9789	53.9042	66.0289	46.5756	58.0839	65.7436	48.9568	64.9657	55.3437	59.2023	69.5317
Rv1041c	18.0164	9.52693	6.60052	9.85507	8.73293	8.15213	11.9534	8.99207	12.574	4.69014	6.02057	4.57445
Rv1042c	1.00091	1.19087	1.10009	1.97101	0.970326	0	3.41525	0	0	1.87606	1.00343	2.74467
Rv1043c	592.538	508.5	608.348	1340.29	1341.96	1353.25	630.968	617.456	585.739	1158.47	1115.81	1108.85
Rv1044	131.119	175.057	89.107	118.261	125.172	143.681	107.58	99.9119	117.357	97.555	142.487	113.446
Rv1045	208.189	173.866	172.714	216.811	205.709	216.031	165.64	193.829	208.519	207.304	211.724	237.872
Rv1048c	310.282	273.899	287.123	582.434	620.038	647.075	349.209	351.69	362.55	656.62	662.263	627.615
Rv1049	142.129	151.24	184.814	202.029	206.679	186.48	161.371	136.879	143.553	213.871	235.806	210.425
Rv1050	99.09	79.788	91.3072	111.362	118.38	125.339	103.311	90.9199	75.444	141.642	163.559	166.51
Rv1051c	6.00545	9.52693	5.50043	10.8406	9.70326	7.13311	11.9534	5.99472	10.4783	10.3183	11.0377	5.48934
Rv1052	468.425	433.475	255.22	519.362	359.991	446.329	259.559	352.689	338.45	444.626	351.2	365.041
Rv1056	479.435	444.193	448.835	414.898	416.27	416.778	408.976	434.617	457.903	360.203	345.18	364.127
Rv1057	2431.21	2401.98	643.55	3326.08	3508.7	3386.19	672.804	854.247	799.497	3147.09	2865.79	3137.16
Rv1058	1556.41	1481.44	1324.5	919.478	872.323	888.582	1413.06	1394.77	1340.18	1111.56	1009.45	999.976
Rv1059	1253.14	1161.09	1305.8	1377.74	1415.71	1370.58	1262.79	1184.96	1250.07	1357.33	1396.77	1406.19
Rv1060	463.421	434.666	623.749	735.188	751.032	810.118	558.394	543.521	583.643	759.803	772.64	748.381
Rv1061	1197.09	1187.29	914.172	992.405	889.789	1040.42	916.995	984.133	995.442	908.95	934.193	873.721
Rv1062	425.386	423.948	378.43	386.319	384.249	464.671	399.584	350.691	364.646	423.051	432.478	426.339
Rv1063c	1459.32	1577.9	653.451	831.768	827.688	764.262	633.529	625.449	670.613	843.288	842.88	770.338
Rv1064c	145.132	163.149	111.109	161.623	176.599	159.986	141.733	133.882	146.697	151.961	161.552	159.191
Rv1065	1905.73	2192.38	687.554	1066.32	1128.49	1024.11	542.171	759.331	797.401	997.125	917.134	955.146
Rv1066	1262.15	1375.45	347.627	617.913	641.385	591.03	212.599	244.784	251.48	504.66	555.9	520.573
Rv1067c	18.0164	11.9087	30.8024	35.4782	38.813	44.8367	24.7606	22.9797	26.1958	59.0958	50.1715	40.2552
Rv1068c	33.03	26.199	33.0026	54.2029	43.6647	58.0839	43.5444	46.9586	25.148	37.5212	59.2023	44.8296
Rv1069c	2787.53	2660.39	2931.73	2888.52	2884.78	3017.31	2920.89	2758.57	2504.32	2620.85	2693.2	2682.46
Rv1070c	2127.93	2111.41	2058.26	1794.61	1800.93	1805.7	1874.97	1701.5	1712.16	1939.84	1926.58	2027.4
Rv1071c	1287.17	1251.6	1181.49	1106.72	1065.42	1051.62	1312.31	1244.9	1189.29	1122.82	1080.69	1112.51
Rv1072	17227.6	17541.5	15870.9	28008.1	29295.1	29096	17241.9	18347.8	18528.8	30704.5	30759.1	30330.5
Rv1073	3428.11	3109.35	4228.73	7805.21	7767.46	8056.34	3983.04	4694.86	4676.48	7127.14	7400.29	7312.72
Rv1074c	17586	17645.1	10985.5	6731.01	6989.26	6907.91	10827.2	10711.6	11415.1	6989.25	7173.51	6825.08
Rv1075c	342.311	358.451	133.11	360.695	345.436	328.123	175.885	161.857	231.571	404.29	356.217	352.233
Rv1076	478.434	509.691	243.119	774.608	691.842	691.912	308.226	415.634	462.094	741.043	810.771	783.146
Rv1077	5143.67	5261.25	3686.39	3767.59	3787.18	3926.27	3714.09	3493.92	3749.15	3823.41	3840.12	3842.54
Rv1078	6985.34	6335.41	9649.96	4950.2	5207.74	5176.6	8885.63	9161.92	8161.57	5676.95	5569.03	5710.75
Rv1079	3464.15	3003.36	6273.79	3788.29	3783.3	4012.89	5681.27	5276.35	5084.09	3922.84	3905.35	3870.9
Rv1080c	7286.62	8186.01	3883.3	5253.74	5373.67	5482.31	4198.2	4884.69	5026.46	4768	4499.38	4870.88
Rv1081c	181.164	171.485	199.116	176.406	174.659	161.005	178.447	191.831	204.327	161.341	141.484	182.978
Rv1082	2584.35	2554.41	1633.63	2218.38	2316.17	2289.73	1849.36	1958.27	1980.4	2167.78	2170.42	2130.78
Rv1083	233.212	231.028	113.309	207.942	209.59	189.537	143.441	162.856	161.366	191.358	211.724	192.127
Rv1084	2074.88	2168.57	1347.61	2032.11	1945.5	2164.39	1264.5	1132	1126.42	2181.86	2115.23	2221.35
Rv1085c	940.854	1007.47	1017.58	836.695	884.937	863.107	1004.94	949.163	822.549	907.074	858.935	944.167
Rv1086	1984.8	2053.05	1397.11	2209.51	2146.36	2221.46	1454.04	1450.72	1466.97	2306.61	2237.65	2286.31
Rv1087	2369.15	2613.95	1804.14	1732.52	1886.31	1658.96	1682.01	1456.72	1635.67	2111.5	2170.42	2220.44
Rv1088	24.0218	26.199	18.7015	30.5507	32.9911	22.4184	22.1991	21.9806	35.6263	35.6451	28.096	25.6169
Rv1088a	8.00727	3.5726	5.50043	1.97101	3.8813	6.1141	4.26906	5.99472	3.1435	3.75212	3.01029	0.914891
Rv1091	447.406	582.333	355.328	399.13	367.754	353.599	376.531	351.69	329.02	454.006	555.9	480.318
Rv1092c	1493.36	1610.05	933.973	780.521	748.121	821.327	913.58	1059.07	1114.89	618.161	589.013	612.977
Rv1093	5134.66	5300.54	3746.89	5331.59	5604.6	5296.85	3962.54	3823.63	3791.06	5652.56	5516.85	5657.68
Rv1094	36700.3	37802.8	28340.4	24851.5	25042.2	24959.8	33063	37276.1	36988.5	22901	21620.9	22506.3
Rv1095	7539.85	7907.35	6799.63	6945.85	7031.95	7030.19	6517.15	6130.6	6485.04	6867.31	6627.65	6756.47
Rv1096	3041.76	2855.7	3731.49	3469.97	3311.72	3400.46	3579.18	3398	3267.14	3242.77	3371.52	3226.82
Rv1097c	3046.77	3055.76	3048.34	2035.07	2160.92	2101.21	2689.51	2640.67	2631.11	1884.5	1835.27	1816.97
Rv1098c	6517.92	6446.16	5681.95	3535.01	3625.14	3576.75	5127.15	5058.54	4918.53	3558.88	3492.94	3387.84
Rv1099c	3247.95	3354.67	2443.29	1875.42	1992.08	1937.15	2650.23	2245.02	2307.33	1908.89	1853.33	1838.93
Rv1100	1902.73	1912.53	1349.81	1455.59	1490.42	1381.79	1506.98	1416.75	1547.65	1532.74	1514.17	1562.63
Rv1101c	1672.52	1707.7	1348.71	1583.71	1556.4	1542.79	1505.27	1676.52	1654.53	1471.77	1550.3	1462.91
Rv1102c	270.245	285.808	202.416	427.71	403.656	415.759	229.676	284.749	249.384	352.699	329.125	397.977
Rv1103c	974.885	1124.18	713.956	1143.19	1041.16	886.544	777.823	806.289	1000.68	1059.97	1019.48	971.614
Rv1106c	998.907	849.087	1400.41	1619.19	1585.51	1582.53	1536.86	1495.68	1508.88	1564.63	1591.44	1649.55
Rv1107c	189.172	216.738	231.018	334.087	287.216	268.001	190.4	182.839	181.275	245.764	281.964	291.85
Rv1108c	1894.72	1832.74	1966.95	2715.07	2582.04	2749.31	1676.03	1797.42	1768.74	2435.12	2423.28	2472.03
Rv1109c	11759.7	12371.9	7340.88	7369.62	7372.54	7162.67	7676.63	8797.25	9773.14	7274.41	7103.27	7102.3
Rv1110	6816.19	7234.51	4622.56	6281.62	6596.28	6292.43	5223.63	5390.25	5722.22	6784.76	6500.21	6653.09
Rv1111c	2330.12	2210.25	2283.78	2837.27	3003.16	2652.5	2242.11	2103.15	2164.82	2596.46	2629.99	2674.23
Rv1112	197.179	183.393	256.32	256.232	302.742	248.64	291.15	246.782	248.336	283.285	294.005	285.446
Rv1113	11.01	20.2447	18.7015	27.5942	21.3472	26.4944	24.7606	20.9815	11.5262	15.0085	25.0857	14.6383
Rv1114	113.103	140.522	200.216	195.13	202.798	189.537	246.752	253.776	228.428	224.189	233.799	240.616
Rv1115	179.163	128.614	270.621	277.913	316.326	301.629	345.794	301.734	267.197	277.657	268.919	263.489
Rv1116	1.00091	0	0	0.985507	0	4.07607	0	0	1.04783	1.87606	2.00686	3.65956
Rv1117	2274.06	2087.59	1987.86	2040.98	1988.2	2029.88	2246.38	2109.14	2173.21	2060.85	1991.81	2063.99
Rv1118c	398.362	397.749	514.84	508.521	481.282	536.003	470.451	430.62	480.955	553.437	511.749	538.871
Rv1120c	22.02	28.5808	23.1018	31.5362	9.70326	17.3233	20.4915	15.9859	23.0523	16.8845	26.0892	17.3829
Rv1121	1789.62	1667.21	2171.57	1917.8	1983.35	1927.98	2289.93	2363.92	2260.18	1811.33	1710.85	1741.95
Rv1122	1444.31	1367.11	1966.95	1852.75	1875.64	1941.23	2102.09	2078.17	2056.9	1849.79	1813.2	1851.74
Rv1123c	1260.14	1169.43	1173.79	980.579	1035.34	1054.68	1246.57	1143.99	1170.43	920.206	934.193	1044.81
Rv1124	743.675	695.466	684.254	586.376	547.264	569.63	714.641	617.456	568.973	681.009	667.28	696.232
Rv1125	228.207	214.356	292.623	301.565	308.564	354.618	312.495	279.753	260.91	334.876	335.145	322.956
Rv1126c	604.549	575.188	441.135	755.884	724.834	707.197	513.995	461.593	522.869	719.468	709.424	647.743
Rv1127c	2220.02	2411.5	1567.62	2228.23	2174.5	2252.03	1768.25	1598.59	1647.19	2232.51	2309.89	2126.21
Rv1128c	245.223	214.356	212.317	297.623	301.771	291.439	205.769	212.812	214.806	271.09	277.95	275.382
Rv1129c	125.114	122.659	117.709	496.695	468.667	441.234	167.347	140.876	179.179	480.271	504.725	498.615
Rv1130	336.305	294.144	391.631	3729.16	3924	3705.14	478.135	582.487	681.092	4429.37	4342.84	4269.8
Rv1131	301.274	226.265	403.732	4344.11	4315.04	4455.14	467.036	493.565	467.334	4685.45	4700.06	4867.22
Rv1132	1637.49	1594.57	2052.76	1499.94	1564.17	1521.39	2301.03	1931.3	1932.2	1643.43	1533.24	1623.93
Rv1133c	58206.8	58721.6	63347.4	35685.2	35644.9	37795.3	57728	46242.2	42106.1	38861.6	37630.6	37992.7
Rv1134	31.0282	33.3442	36.3028	50.2608	27.1691	42.7987	29.0296	35.9683	46.1047	45.9634	38.1303	23.7872
Rv1135c	633.575	607.342	679.853	391.246	353.199	379.074	750.501	653.424	683.187	404.29	435.488	411.701
Rv1138a	5.00454	9.52693	4.40034	3.94203	8.73293	7.13311	9.39194	3.99648	13.6218	5.62817	7.024	6.40424
Rv1138c	591.537	533.508	621.549	439.536	456.053	430.025	597.669	640.435	583.643	424.927	445.523	442.807
Rv1139c	388.353	431.093	511.54	257.217	310.504	342.39	434.591	492.566	454.76	283.285	306.046	280.871
Rv1140	1174.07	1151.57	1291.5	1118.55	1079	1204.48	1238.03	1137	1020.59	1073.11	1075.68	1098.78
Rv1141c	849.772	794.308	874.569	470.087	511.362	503.394	930.656	853.248	894.85	559.065	548.876	540.7
Rv1142c	473.43	437.048	533.542	1416.17	1412.79	1617.18	654.874	741.347	819.406	1339.51	1360.65	1301.89
Rv1143	1101	996.755	1543.42	933.275	917.928	869.221	1419.89	1221.92	1288.83	878.933	831.843	871.891
Rv1144	673.612	624.014	775.561	432.637	489.044	534.984	863.205	761.329	737.675	508.412	440.505	437.318
Rv1145	199.181	171.485	248.619	252.29	257.136	243.545	243.337	275.757	278.724	290.789	267.916	225.978
Rv1146	403.366	414.421	539.042	440.521	433.736	450.405	608.768	524.538	538.586	466.2	488.67	415.36
Rv1147	56.0509	55.9707	110.009	136.985	153.312	136.548	98.1885	102.909	113.166	102.245	123.422	114.361
Rv1148c	1016.92	1058.68	698.555	938.202	1016.9	966.028	755.624	645.431	803.688	1034.65	1024.5	993.571
Rv1149	11.01	15.4813	13.201	10.8406	10.6736	8.15213	12.8072	14.9868	5.23917	14.0704	8.02743	7.31913
Rv1150	2.00182	3.5726	1.10009	0	0.970326	1.01902	1.70763	0.999119	2.09567	1.87606	4.01372	0.914891
Rv1151c	418.38	410.849	359.728	723.362	723.863	651.151	412.392	403.644	425.42	840.474	803.747	896.593
Rv1152	368.334	331.061	204.616	512.463	540.472	525.812	243.337	236.791	259.863	563.755	621.123	625.785
Rv1153c	663.603	656.167	585.246	487.826	441.498	479.957	703.542	708.376	703.096	491.527	512.752	543.445
Rv1154c	1022.93	1038.44	708.456	507.536	495.837	499.318	774.408	844.256	968.198	503.721	500.711	499.53
Rv1155	2023.84	2325.76	1540.12	2014.38	2012.46	2171.52	1571.02	1753.45	1832.66	1942.66	1981.77	1868.21
Rv1155a	180.164	231.028	121.009	200.058	124.202	178.328	87.9427	101.91	113.166	172.597	172.59	220.489
Rv1156	6209.64	6174.64	4252.93	4577.68	4849.69	4576.4	4403.11	4958.63	5008.64	4454.7	4161.22	4450.94
Rv1157c	1169.06	1092.02	1124.29	2054.78	2143.45	2161.33	1095.44	1053.07	1050.98	2217.5	2157.37	2320.16
Rv1158c	1280.16	1136.09	1535.72	2499.24	2593.68	2305.02	1278.16	1212.93	1169.38	2636.8	2680.16	2543.4
Rv1159	1068.97	1033.67	1105.59	1230.9	1274.04	1287.02	1134.72	1172.97	1152.62	1221.31	1230.2	1250.66
Rv1159A	2127.93	2631.81	1169.39	1405.33	1344.87	1327.78	1209	1668.53	1696.44	1367.65	1435.91	1408.93
Rv1160	455.413	403.704	555.544	350.84	412.389	345.447	614.745	579.489	482.003	364.893	453.55	406.211
Rv1161	59457	58681.1	55378.3	25563.1	28780.8	26258	58984.8	62135.2	64266.8	26206.7	26174.4	26334.2
Rv1162	15708.3	15183.5	16813.7	8000.34	8049.82	7846.43	18388.6	17947.2	18777.2	8259.34	8090.65	8167.23
Rv1163	2160.96	2172.14	1951.55	1035.77	1105.2	1180.02	1997.07	2210.05	2267.51	1066.54	1038.55	1111.59
Rv1164	2325.11	2251.93	2452.09	1320.58	1231.34	1302.3	2900.4	2978.37	2911.93	1254.14	1200.1	1235.1
Rv1165	1977.8	1916.1	2825.02	1988.75	2153.15	2269.35	2879.06	2744.58	2772.57	1973.61	2018.9	1935.91
Rv1166	2577.34	2506.77	3274.96	2719.01	2763.49	2794.14	3431.47	3381.02	3332.11	2707.15	2643.03	2635.8
Rv1167c	1369.24	1361.16	1204.59	1558.09	1512.74	1530.56	1347.32	1447.72	1388.38	1431.43	1492.1	1412.59
Rv1168c	3695.36	3571.41	4518.05	2050.84	2134.72	2091.02	4750.61	5215.4	5401.58	2122.76	2115.23	2195.74
Rv1169c	472.429	427.521	719.456	293.681	262.958	262.906	800.023	1052.07	888.563	288.913	255.874	261.659
Rv1170	818.743	793.117	1203.49	667.188	710.279	680.703	1248.27	1274.88	1213.39	707.274	699.39	687.083
Rv1171	482.438	396.558	795.362	452.348	450.231	475.881	641.213	803.292	731.388	473.705	416.423	462.02
Rv1172c	4265.87	4006.07	5717.15	3264.98	3409.73	3321.99	5481.48	5355.28	4860.9	3385.35	3580.24	3478.41
Rv1173	10808.8	10726.1	8660.98	9069.62	9053.14	9533.92	8536.42	7810.12	7877.61	8943.17	8942.56	8794.84
Rv1174c	4133.75	4152.55	3987.81	4385.5	4319.89	4234.01	3784.1	4076.41	4180.85	4197.68	3713.69	4496.69
Rv1175c	3534.21	3305.84	4279.34	4513.62	4761.39	4714.99	4406.53	4279.23	4082.36	4868.37	4780.34	4671.43
Rv1176c	378.344	390.604	507.14	799.246	743.27	749.996	530.218	426.624	502.96	703.522	729.493	709.955
Rv1177	2600.36	3162.94	1550.02	1404.35	1312.85	1303.32	1641.88	2124.13	2240.27	1216.62	1177.02	1241.51
Rv1178	4845.4	4987.35	4086.82	4060.29	4314.07	4406.23	4275.04	3884.58	3731.33	4107.63	4439.17	4216.73
Rv1179c	4041.67	3940.58	4670.97	4506.72	4737.13	4683.4	5341.45	5053.55	5086.18	4979.06	4797.39	4757.43
Rv1180	11136.1	10453.4	14752.2	7808.17	8291.44	8337.59	16131.1	17029	16801	9251.78	9277.71	9372.14
Rv1181	44662.6	41508.8	60542.1	40746.8	41698.8	43054.5	70931.3	72639	73744.4	45203.6	45362	45251.4
Rv1182	18716	16626.9	27495.6	17296.6	17202.9	17241.8	32419.3	40890	41609.5	17174.4	17223.9	16847.7
Rv1183	14441.1	12156.4	25677.1	19315.9	20072.2	19911.6	29685.4	33609.4	33612.4	18750.3	18719	18460.7
Rv1184c	8717.92	8467.06	10424.4	7515.47	7655.87	7115.79	11752.7	14516.2	15329.8	6435.82	6654.74	6500.3
Rv1185c	21286.3	21395.1	23830.1	21693	21309.3	21223.1	27652.4	30925.7	32140.2	20805.5	20704.8	20314.2
Rv1186c	1408.28	1342.11	1175.99	2244	2238.54	2264.25	1146.67	1021.1	1131.66	2686.51	2715.28	2651.35
Rv1187	1141.04	1163.48	1054.98	1209.22	1286.65	1327.78	1220.1	1284.87	1281.5	1518.67	1505.14	1472.06
Rv1188	350.318	338.206	414.733	550.898	561.819	495.242	403.853	420.629	466.286	577.826	592.023	610.232
Rv1189	372.338	306.053	319.025	245.391	260.047	243.545	345.794	428.622	462.094	227.003	230.789	225.063
Rv1190	97.0881	90.5058	100.108	106.435	121.291	141.643	136.61	106.906	99.5442	117.254	140.48	143.638
Rv1191	652.593	646.64	553.343	660.289	631.682	617.524	632.675	506.553	471.525	693.203	781.671	723.679
Rv1192	10449.5	10789.2	7372.78	7283.88	7231.84	7584.54	12329.1	10952.3	10327.4	7519.24	7020.99	7497.53
Rv1193	2186.99	2192.38	2113.27	2711.13	2593.68	2864.46	2056.83	1724.48	1608.42	2971.68	2836.69	2870.93
Rv1194c	7183.52	7242.85	7172.56	8317.68	8420.49	8701.38	9151.16	8472.53	8879.34	9222.7	8794.05	9114.14
Rv1195	145.132	142.904	248.619	321.275	350.288	349.523	370.555	544.52	414.942	273.904	260.892	266.233
Rv1196	5666.14	5550.63	10371.6	13262	15526.2	14052.2	13216.2	13546.1	13373.5	11925.2	11103.9	11566
Rv1197	787.715	699.038	1338.8	1272.29	1619.47	1162.7	1358.42	1415.75	1274.17	1288.85	1116.82	1241.51
Rv1198	3256.96	3173.66	4793.08	4443.65	5341.64	4298.21	4414.21	4495.04	4604.18	4238.01	3676.56	4355.79
Rv1200	1404.27	1213.49	2115.47	2560.35	2445.22	2557.73	2052.57	1938.29	1903.91	2265.34	2265.74	2376.89
Rv1201c	4313.92	4341.9	5509.23	2847.13	2978.9	2942.92	5543.81	4819.75	4658.67	3228.7	3253.12	3242.37
Rv1202	1657.5	1504.06	2107.77	1635.94	1663.14	1701.76	1946.69	1806.41	1935.35	1684.7	1734.93	1748.36
Rv1203c	124.113	114.323	133.11	89.6811	93.1513	86.6164	136.61	147.87	118.405	76.9184	66.2263	85.9997
Rv1204c	1181.07	1111.08	1151.79	917.507	929.572	902.849	1059.58	961.153	921.045	1048.72	1051.59	1027.42
Rv1205	969.881	995.564	940.574	665.217	630.712	555.364	983.592	1003.12	1084.51	654.744	763.61	633.104
Rv1206	3328.02	3260.59	3523.58	2179.94	2247.27	2186.81	3242.78	3298.09	3306.96	2446.38	2447.36	2412.57
Rv1207	2138.94	2205.48	1535.72	1653.68	1769.87	1808.75	1534.3	1342.82	1330.75	1873.24	1815.2	1828.87
Rv1208	2270.06	2262.65	2248.58	2298.2	2123.07	2359.02	2217.35	2004.23	2000.31	2305.67	2259.72	2259.78
Rv1209	1198.09	1286.14	827.265	1107.71	1073.18	1085.25	757.332	817.28	791.114	1092.8	917.134	1091.46
Rv1210	802.729	785.971	729.357	819.941	832.54	828.46	737.694	702.381	713.574	825.465	861.946	793.21
Rv1211	731.664	888.386	507.14	594.26	555.026	536.003	552.417	590.48	562.686	523.42	536.835	602.913
Rv1212c	463.421	465.629	424.633	325.217	332.822	354.618	427.76	414.635	410.751	336.752	359.228	243.361
Rv1213	3505.18	3790.53	1545.62	1514.72	1398.24	1469.42	1675.18	2072.17	2125.01	1602.15	1533.24	1472.06
Rv1214c	43.0391	52.3981	61.6048	117.275	103.825	93.7495	47.8135	38.9657	60.7743	104.121	83.2846	97.8933
Rv1215c	1560.42	1520.74	1435.61	1513.74	1451.61	1538.71	1490.76	1348.81	1283.6	1584.33	1650.64	1656.87
Rv1216c	357.324	323.916	368.529	505.565	549.205	530.908	384.216	421.628	389.794	534.676	570.951	553.509
Rv1217c	950.863	947.929	820.664	1233.85	1267.25	1346.12	853.813	849.251	833.027	1398.6	1457.98	1426.31
Rv1218c	543.493	650.213	414.733	739.13	606.454	687.836	519.118	620.453	605.648	700.708	679.322	734.657
Rv1219c	300.273	303.671	270.621	465.159	394.923	458.557	263.828	373.671	407.607	501.845	454.553	458.36
Rv1220c	771.701	783.59	605.047	954.956	921.81	909.982	563.516	537.526	570.021	916.454	1010.45	899.338
Rv1221	6713.1	6812.94	4535.66	5993.85	6509.92	6249.63	5472.94	5914.79	5759.94	6947.98	6993.9	6819.6
Rv1222	2728.48	2898.57	1608.33	2270.61	2149.27	2228.59	1776.78	2056.19	2250.75	2141.52	2062.05	2156.4
Rv1223	15841.4	16055.3	12537.7	16700.4	16708	16866.8	13853.1	13364.2	14386.8	17584.3	18057.7	17020.6
Rv1224	910.827	959.838	982.377	1413.22	1415.71	1283.96	1036.53	1015.11	894.85	1329.19	1258.3	1331.17
Rv1225c	441.401	469.201	332.226	287.768	278.484	318.952	363.724	340.7	355.215	313.302	314.073	336.68
Rv1226c	1142.04	1178.96	709.556	410.956	443.439	465.69	583.154	528.534	552.208	458.696	410.403	454.701
Rv1227c	427.388	433.475	316.825	178.377	165.926	141.643	201.5	169.85	185.466	153.837	167.573	130.829
Rv1228	180.164	169.103	167.213	118.261	109.647	105.978	174.178	169.85	167.653	113.501	120.411	124.425
Rv1228a	6.00545	9.52693	6.60052	2.95652	4.85163	2.03803	1.70763	5.99472	0	2.81409	5.01715	3.65956
Rv1229c	5969.42	6338.98	4280.44	4455.48	4518.81	4562.14	4326.27	3853.6	4061.4	4665.76	4533.49	4343.9
Rv1230c	2322.11	2182.86	3228.75	1648.75	1644.7	1608.01	2842.34	2633.68	2806.1	1738.17	1726.9	1709.93
Rv1231c	784.712	828.843	584.146	525.275	541.442	530.908	560.101	599.472	543.825	495.279	475.625	478.488
Rv1232c	3357.05	3530.92	2107.77	1617.22	1663.14	1702.78	2070.5	1881.34	1793.89	1623.73	1671.71	1569.04
Rv1233c	1171.06	1145.61	904.271	924.405	871.353	871.259	714.641	755.334	804.736	796.387	886.028	897.508
Rv1234	1262.15	1314.72	925.173	926.376	869.412	939.533	1086.9	1158.98	1134.8	1017.76	981.354	932.274
Rv1235	1375.25	1298.04	1445.51	1274.26	1220.67	1258.49	1474.53	1466.71	1429.24	1320.74	1334.56	1259.8
Rv1236	518.471	521.599	708.456	657.333	686.02	713.311	701.834	654.423	652.8	693.203	660.256	698.062
Rv1237	528.48	538.271	705.155	884.985	802.46	851.898	738.548	852.249	771.205	747.609	779.664	764.849
Rv1238	1085.99	1049.15	1470.82	1897.1	1913.48	1898.43	1730.68	1809.41	1632.52	1821.65	1916.55	1786.78
Rv1239c	1354.23	1355.21	1335.5	1265.39	1146.93	1212.63	1356.71	1479.7	1422.96	1452.07	1437.91	1409.85
Rv1240	3522.2	3389.2	3571.98	3001.85	2997.34	3073.35	3754.21	3200.18	3221.04	3296.23	3173.85	3300.01
Rv1241	206.187	220.31	337.726	358.724	337.673	323.028	318.472	319.718	335.307	391.158	395.351	397.977
Rv1242	154.14	156.003	262.921	359.71	345.436	381.112	233.945	270.761	275.58	355.513	346.183	333.02
Rv1243c	51.0463	80.9789	70.4055	135.014	137.786	125.339	43.5444	45.9595	51.3438	112.563	104.357	102.468
Rv1244	693.63	614.487	1037.38	673.101	685.05	679.684	852.105	885.22	779.588	538.429	551.886	526.062
Rv1245c	1386.26	1417.13	1016.48	1022.96	1007.2	982.332	911.018	894.212	883.323	1040.27	1015.47	968.869
Rv1246c	67.0609	95.2693	81.4064	116.29	121.291	116.168	80.2584	94.9163	88.018	123.82	108.37	100.638
Rv1247c	236.214	279.853	185.915	351.826	410.448	330.161	198.085	298.737	291.298	342.381	359.228	365.956
Rv1248c	16805.3	17035.3	15230.7	16391.9	16888.5	16692.5	15193.6	16604.4	16964.4	16274.8	15945.5	15784.6
Rv1249c	1492.35	1546.93	1368.51	1588.64	1461.31	1691.57	1411.35	1451.72	1482.68	1580.58	1687.77	1729.14
Rv1250	804.731	822.888	961.475	668.173	687.961	713.311	952.855	971.144	959.815	792.634	749.562	763.019
Rv1251c	1888.71	1969.69	2067.06	2772.23	2709.15	2800.26	1982.55	2012.23	2133.39	2598.34	2524.63	2494.91
Rv1252c	688.625	709.756	635.85	530.203	549.205	559.44	601.938	645.431	660.135	560.941	556.903	548.02
Rv1253	2862.6	2819.97	2290.38	2106.03	2174.5	2103.25	2382.99	2458.83	2389.06	2267.22	2287.82	2243.31
Rv1254	1613.46	1524.31	2008.76	1695.07	1726.21	1772.07	2018.41	2030.21	1854.66	1730.66	1698.81	1790.44
Rv1255c	134.122	127.423	136.411	192.174	239.671	233.355	120.388	131.884	144.601	198.862	187.641	178.404
Rv1256c	235.214	216.738	259.62	651.42	599.661	624.657	275.782	244.784	216.901	569.384	562.924	614.807
Rv1257c	2442.22	2368.63	2370.69	3463.07	3576.62	3578.79	2505.94	2289.98	2360.77	3627.36	3514.01	3651.33
Rv1258c	452.411	495.4	524.741	429.681	429.854	418.816	579.739	487.57	578.404	451.192	489.673	450.126
Rv1259	375.341	438.239	424.633	209.913	217.353	263.925	378.239	292.742	297.585	261.71	282.967	277.212
Rv1260	2152.95	2163.8	2131.97	1619.19	1560.28	1692.59	1960.35	1987.25	1805.42	1645.3	1666.7	1674.25
Rv1261c	2196.99	2485.34	1642.43	1607.36	1631.12	1577.44	1805.81	2183.08	2455.07	1638.74	1531.23	1545.25
Rv1262c	1176.07	1261.13	907.571	930.318	897.552	953.799	913.58	1062.06	1114.89	911.764	871.98	952.401
Rv1263	701.637	624.014	586.346	392.232	431.795	435.12	578.031	485.572	456.855	453.068	490.677	490.381
Rv1264	3169.88	3342.76	2930.63	2813.62	2803.27	2867.51	2800.51	2555.75	2720.18	2592.71	2738.36	2549.8
Rv1265	2180.98	2182.86	1943.85	3804.06	3956.99	3841.69	2267.73	2497.8	2501.18	4699.52	4749.23	4613.79
Rv1266c	2505.27	2546.07	2229.87	1444.75	1557.37	1369.56	2279.68	2199.06	2428.88	1630.29	1605.49	1577.27
Rv1267c	608.553	591.86	814.064	331.13	311.475	294.496	804.292	821.276	750.249	333.938	372.272	340.339
Rv1268c	162.147	113.132	256.32	91.6521	101.884	90.6925	204.915	198.825	192.801	101.307	114.391	102.468
Rv1269c	498.453	453.72	621.549	197.101	232.878	210.936	576.324	617.456	632.891	258.896	236.809	270.808
Rv1270c	2134.94	2037.57	2448.79	1037.74	1037.28	962.97	2863.69	2862.48	2872.11	1275.72	1183.04	1254.32
Rv1271c	32.0291	51.2072	63.805	60.1159	59.1899	69.2931	58.9131	70.9375	55.5352	52.5296	46.1577	45.7445
Rv1272c	1044.95	1028.91	1266.2	1323.54	1255.6	1369.56	1295.23	1395.77	1393.62	1232.57	1222.18	1333.91
Rv1273c	615.559	559.707	662.252	655.362	629.742	668.475	653.167	668.411	644.417	644.426	611.088	663.296
Rv1274	2054.87	2028.04	2260.68	2919.07	3133.18	3062.14	2435.93	2438.85	2207.78	3441.63	3360.48	3357.65
Rv1275	1797.63	1817.26	1914.15	2692.4	2787.75	2686.13	1986.82	2133.12	2158.54	3042.03	2939.04	3101.48
Rv1276c	98.0891	140.522	116.609	94.6086	92.181	109.035	103.311	111.901	93.2572	113.501	96.3292	86.9146
Rv1277	1313.19	1193.25	1047.28	1009.16	1026.6	1087.29	1100.56	1002.12	1004.87	1116.25	1065.64	1008.21
Rv1278	2519.29	2566.32	2294.78	2580.06	2727.59	2756.44	2218.21	1872.35	2069.47	2948.22	3042.4	2852.63
Rv1279	1999.82	1936.35	2145.17	2552.46	2473.36	2580.15	2295.9	2517.78	2430.97	2489.53	2426.29	2439.1
Rv1280c	2375.16	2141.18	3531.28	4664.4	4669.21	4757.79	3618.46	3639.79	3668.46	4261.47	4180.29	4106.03
Rv1281c	1310.19	1200.39	1871.25	2091.24	2087.17	2093.06	1881.8	1730.47	1822.18	2155.59	2129.28	2131.7
Rv1282c	527.479	572.806	755.759	693.797	625.86	729.616	782.092	753.336	747.105	769.184	707.418	711.785
Rv1283c	993.902	988.419	1303.6	1017.04	1051.83	1068.95	1254.25	1156.98	1101.27	1125.63	1172.01	1060.36
Rv1284	919.835	1042.01	533.542	306.493	272.662	286.344	501.188	824.273	814.166	266.4	250.857	284.531
Rv1285	946.86	927.685	705.155	1394.49	1583.57	1473.5	750.501	923.186	1032.12	1506.47	1467.01	1545.25
Rv1286	1662.51	1779.15	1434.51	2937.8	2868.28	2927.63	1624.81	2092.16	2492.8	2718.41	2628.98	2710.82
Rv1287	441.401	489.446	531.342	651.42	627.801	693.95	484.112	398.649	448.473	563.755	704.407	582.785
Rv1288	350.318	369.168	404.832	395.188	374.546	371.941	386.777	419.63	396.081	393.034	397.358	373.275
Rv1289	647.588	603.769	479.638	632.695	588.988	666.437	486.673	451.602	459.999	612.533	584.999	560.828
Rv1290A	6.00545	8.33606	7.7006	23.6522	13.5846	15.2852	9.39194	12.9886	6.287	13.1324	14.048	10.9787
Rv1290c	383.348	456.102	365.229	433.623	462.845	462.633	344.94	329.709	311.206	435.245	429.468	425.424
Rv1291c	10.0091	17.863	5.50043	13.7971	8.73293	9.17115	11.0996	10.9903	17.8132	10.3183	17.0583	12.8085
Rv1292	3561.23	3750.04	3433.37	3825.74	3867.72	3844.75	3820.81	3740.7	3716.66	3977.24	3896.32	3811.43
Rv1293	4950.49	5182.65	5045	5657.79	5760.83	5930.68	5630.89	5278.35	5091.42	5942.41	6113.89	5998.94
Rv1294	4957.5	5051.65	5443.23	6358.49	6200.38	6301.6	5628.33	5454.19	5148	6145.97	6282.47	6142.58
Rv1295	2702.45	2769.95	2961.43	3287.65	3137.06	3298.56	2872.23	2746.58	2651.02	3374.09	3411.66	3227.73
Rv1296	939.853	899.104	1321.2	1586.67	1496.24	1615.14	1395.98	1260.89	1217.58	1577.76	1564.35	1599.23
Rv1297	28482.9	26848.1	33689	37113.2	38080.4	37127.9	32894.8	35483.7	36788.4	31353.6	31427.4	30832.7
Rv1298	1794.63	2276.94	1275	1277.22	1148.87	1079.14	1501	1766.44	1838.95	1140.64	1265.32	1247.91
Rv1299	2884.62	2766.38	2788.72	2713.1	2738.26	2806.37	2645.97	2658.66	2525.28	2689.33	2746.39	2648.61
Rv1300	3595.26	3561.88	3586.28	3075.77	3124.45	3330.15	3753.36	3695.74	3674.75	3207.12	3165.82	3071.29
Rv1301	1614.47	1415.94	1584.12	1760.11	1683.52	1793.47	1732.39	1644.55	1603.18	1713.78	1622.54	1718.16
Rv1302	2971.7	2706.84	4001.01	2480.52	2484.03	2607.66	3745.68	3797.65	3481.95	2323.5	2357.06	2397.93
Rv1303	2621.38	2849.74	2162.77	1594.55	1568.05	1547.89	2079.03	2362.92	2104.05	1460.51	1422.86	1386.06
Rv1304	3991.62	4238.29	3197.95	2202.61	2289.97	2045.17	2960.17	3676.76	3587.78	1868.55	1871.4	1999.04
Rv1305	1519.38	1767.24	1196.89	1020.98	987.792	903.868	1132.16	1451.72	1337.04	1014.01	1076.68	1085.06
Rv1306	7050.4	7191.64	6266.09	4767.88	4983.59	5043.11	6386.52	7128.72	6375.02	4850.55	4752.24	4973.35
Rv1307	19191.4	18404.8	16697.1	13946.9	14788.7	14355.9	14456.8	15052.7	15169.5	12408.2	12459.6	12223.9
Rv1308	20047.2	19531.4	19607.9	15672.5	17027.3	16166.7	19653.9	19974.4	19882.6	14934.4	15238.1	14652
Rv1309	6557.95	6149.63	7107.66	6327.94	6513.8	6407.58	6824.53	7358.51	7416.56	5580.33	5327.21	5557.05
Rv1310	12061	11818.2	13386.9	10529.2	10795.8	10920.8	12913.1	13925.7	13656.4	9790.21	9905.85	9715.22
Rv1311	606.551	625.205	576.445	564.695	594.81	521.736	529.364	660.418	595.169	561.879	541.852	552.594
Rv1312	1332.21	1151.57	1525.82	1205.27	1023.69	1109.71	1297.8	1294.86	1242.73	850.792	936.199	906.657
Rv1313c	6.00545	2.38173	9.90078	2.95652	3.8813	3.05705	2.56144	4.9956	2.09567	4.69014	4.01372	2.74467
Rv1314c	518.471	525.172	344.327	481.913	472.549	489.128	320.18	375.669	452.664	447.44	464.588	471.169
Rv1315	3003.73	3110.54	3051.64	3465.04	3484.44	3430.01	3100.19	2882.46	2910.88	3640.49	3472.87	3471.1
Rv1316c	13051.9	14415.4	7227.57	663.246	739.388	639.942	6599.12	8827.22	9414.78	696.955	732.503	712.7
Rv1317c	25084.8	26699.2	10759.9	1150.09	1183.8	1111.75	10688.9	12081.4	13193.3	1232.57	1205.12	1253.4
Rv1318c	1136.03	1013.43	1251.9	825.854	892.7	822.346	1374.64	1253.89	1255.3	869.553	890.042	841.699
Rv1319c	1375.25	1240.88	1685.33	877.101	927.632	958.894	1899.73	1779.43	1845.23	974.612	911.114	995.401
Rv1320c	4463.05	4307.36	5675.34	3698.61	3662.98	3768.32	6028.77	6137.59	5995.7	4026.96	3930.43	3903.84
Rv1321	2466.24	2286.46	2906.43	2106.03	2089.11	1980.97	2844.9	2825.51	2936.03	2140.58	2076.09	2003.61
Rv1322	335.304	304.862	282.722	284.811	294.979	290.42	258.705	292.742	329.02	256.082	280.96	269.893
Rv1322A	25015.7	25857.3	12790.7	14203.1	14670.4	13944.2	12093.4	14723	16210	12139	12391.3	12075.6
Rv1323	16968.4	17177	12528.9	14334.2	15062.4	14715.6	12687.7	12939.6	12915.6	15079.8	14621	14877
Rv1324	6813.19	6927.27	4065.92	4583.59	4665.33	4734.35	4411.65	4311.2	4574.84	3980.06	4019.74	4134.39
Rv1325c	232.211	256.036	253.02	452.348	516.213	439.196	256.998	200.823	203.28	598.462	668.284	644.998
Rv1326c	3624.29	3775.04	3290.36	3622.72	3818.23	3531.91	3215.46	3418.99	3336.3	3525.11	3438.75	3430.84
Rv1327c	4290.9	4119.21	3411.37	3662.14	3609.61	3589.99	3372.56	3270.12	3314.3	3534.49	3448.79	3541.54
Rv1328	4826.38	4590.79	4774.37	4131.24	4249.06	4281.91	4541.43	4066.42	3816.21	4329	4322.77	4447.28
Rv1329c	1519.38	1571.94	1354.21	1655.65	1609.77	1695.64	1396.84	1297.86	1367.42	1683.76	1626.56	1657.78
Rv1330c	1031.94	989.61	789.862	1007.19	986.822	1038.38	770.139	780.312	761.775	1059.97	1054.6	1063.1
Rv1331	1465.33	1581.47	708.456	1517.68	1393.39	1459.23	703.542	894.212	928.38	1437.06	1500.13	1556.23
Rv1332	3215.92	3566.64	1983.46	3335.94	3249.62	3372.94	2011.58	2288.98	2117.67	3156.47	2914.96	3067.63
Rv1333	2204	2099.5	1808.54	3339.88	3164.23	3336.26	1734.95	1522.66	1544.51	3323.44	3290.24	3227.73
Rv1334	587.533	681.175	562.144	1063.36	1035.34	1042.45	527.656	550.515	577.356	864.863	843.884	916.721
Rv1335	126.115	122.659	66.0052	139.942	136.816	141.643	79.4046	93.9172	92.2093	117.254	125.429	120.766
Rv1336	1788.62	1693.41	1990.06	3188.11	3188.49	3091.7	2093.55	2060.18	1935.35	2962.3	2860.78	2870.93
Rv1337	1700.54	1810.12	2171.57	2528.81	2532.55	2690.2	2301.03	2157.1	2020.22	2575.83	2563.76	2493.08
Rv1338	707.642	625.205	958.175	1357.04	1476.84	1372.62	913.58	875.229	857.128	1222.25	1110.8	1177.46
Rv1339	2924.66	2785.44	2563.2	3017.62	3086.61	2995.91	3577.48	3252.13	3216.85	2871.31	2731.33	2796.82
Rv1340	2768.51	2691.36	2557.7	2736.75	2821.71	2938.84	2546.92	2407.88	2225.6	2974.49	2738.36	2826.1
Rv1341	841.764	855.042	699.655	905.681	883.967	926.286	696.711	584.485	554.304	811.395	858.935	817.912
Rv1342c	343.312	322.725	273.921	476	421.121	416.778	302.25	401.646	401.32	459.634	428.464	409.871
Rv1343c	522.474	509.691	460.936	541.043	604.513	573.706	447.398	511.549	492.482	586.268	547.872	601.083
Rv1344	129.117	129.804	140.811	208.927	171.748	156.929	173.324	129.886	189.658	226.065	252.864	230.552
Rv1345	2309.1	2122.12	2369.59	3082.66	2961.43	3251.68	2498.26	2326.95	2382.77	3131.14	3095.58	3406.14
Rv1346	1414.28	1317.1	1664.43	2062.67	2138.6	2211.27	2023.54	1935.29	1979.36	2479.21	2317.92	2411.65
Rv1347c	180.164	127.423	309.124	376.464	372.605	385.188	318.472	324.714	354.168	364.893	358.224	367.786
Rv1348	1244.13	1125.37	1761.24	1423.07	1498.18	1459.23	2176.37	2209.05	2089.38	1644.36	1639.6	1563.55
Rv1349	550.5	525.172	847.066	795.304	783.053	811.137	1117.64	925.184	916.854	968.984	948.241	1012.78
Rv1350	366.333	270.327	202.416	256.232	274.602	282.268	270.659	249.78	303.872	293.603	312.066	322.042
Rv1351	216.196	282.235	251.92	308.464	335.733	266.982	257.851	276.756	269.293	393.972	354.21	360.467
Rv1352	1020.93	977.701	1114.39	736.173	790.816	768.338	1039.94	1154.98	1115.94	703.522	714.442	737.402
Rv1353c	62.0563	54.7798	75.9059	64.0579	68.8931	36.6846	71.7203	80.9287	62.87	52.5296	65.2229	47.5743
Rv1354c	257.234	267.945	258.52	204	222.205	221.127	261.267	310.726	304.919	199.8	183.628	182.063
Rv1355c	385.35	372.741	415.833	347.884	290.127	315.895	401.292	496.562	456.855	286.099	262.898	288.191
Rv1356c	33.03	44.062	50.604	51.2463	55.3086	47.8938	51.2288	63.9436	61.8222	46.9014	48.1646	56.7232
Rv1357c	8.00727	3.5726	4.40034	8.86956	8.73293	5.09508	10.2458	11.9894	11.5262	12.1944	4.01372	1.82978
Rv1358	216.196	148.858	227.718	136	153.312	163.043	217.722	204.819	210.614	166.031	132.453	146.383
Rv1359	39.0354	25.0082	55.0043	49.2753	57.2492	40.7607	40.983	52.9533	49.2482	49.7155	33.1132	42.9999
Rv1360	1395.27	1333.77	2007.66	2004.52	2063.88	1864.8	2139.65	2007.23	2030.7	1793.51	1868.39	1772.14
Rv1361c	21779.8	20881.8	32571.4	20708.4	21303.5	20565.8	33415.7	32644.2	32417.9	20950.9	21274.7	20564
Rv1362c	613.557	576.379	726.057	773.623	775.29	789.738	694.15	794.3	813.119	747.609	795.719	808.763
Rv1363c	1084.99	1002.71	1264	1283.13	1387.57	1268.68	1241.44	1342.82	1271.02	1341.38	1315.5	1279.93
Rv1364c	1679.52	1711.27	1601.73	1765.04	1755.32	1814.87	1574.43	1587.6	1649.29	1709.09	1783.09	1763.91
Rv1365c	278.253	289.38	320.125	163.594	176.599	166.1	304.811	402.645	324.828	143.518	162.556	150.957
Rv1366	498.453	408.467	495.039	238.493	269.751	289.401	415.807	421.628	418.085	258.896	247.847	242.446
Rv1366A	269.244	345.351	244.219	150.783	151.371	142.662	216.868	247.782	268.245	150.085	173.593	132.659
Rv1367c	712.647	684.748	862.468	1150.09	1137.22	1115.82	895.65	863.239	916.854	1190.36	1193.08	1165.57
Rv1368	5952.4	5327.93	9638.96	3155.59	3244.77	3167.1	9580.63	9938.24	10587.3	3236.2	3216.99	3154.54
Rv1371	12.0109	19.0539	14.3011	22.6667	17.4659	16.3043	8.53813	16.985	12.574	15.9465	32.1097	30.1914
Rv1372	214.194	251.273	198.016	166.551	175.629	169.157	163.932	210.814	188.61	182.916	184.631	156.446
Rv1373	413.375	388.222	515.94	417.855	421.121	446.329	528.51	539.524	509.247	393.972	440.505	410.786
Rv1374c	35.0318	51.2072	49.5039	36.4637	32.9911	30.5705	35.8601	24.978	26.1958	39.3972	26.0892	26.5318
Rv1375	1674.52	1402.84	2606.1	1658.61	1603.95	1620.24	2832.95	2694.62	2521.09	1589.96	1627.56	1600.14
Rv1376	857.779	726.428	1153.99	727.304	756.854	783.624	1158.62	1140.99	1127.47	658.496	692.366	668.785
Rv1377c	1500.36	1455.24	1160.59	1301.85	1318.67	1314.53	1095.44	1151.98	1225.96	1327.31	1220.17	1257.97
Rv1378c	1019.93	1158.71	977.977	1102.78	1240.08	1179	961.393	754.335	821.501	1242.89	1267.33	1175.63
Rv1379	577.524	564.47	847.066	506.55	437.617	500.337	787.215	798.296	642.322	475.581	469.605	504.105
Rv1380	481.437	416.803	727.157	320.29	301.771	355.637	686.465	500.559	490.386	380.84	368.258	410.786
Rv1381	1501.36	1429.04	2299.18	1244.69	1295.39	1224.86	2192.59	1736.47	1701.68	1493.34	1401.79	1400.7
Rv1382	343.312	279.853	476.337	323.246	341.555	313.857	489.235	403.644	404.464	322.682	317.084	322.956
Rv1383	752.683	688.32	1336.6	809.101	774.32	863.107	1300.36	1146.99	1148.43	810.457	881.011	859.997
Rv1384	3668.33	3210.57	5839.26	4109.56	4308.25	4314.52	6078.29	5281.34	5170.01	3975.37	3905.35	3840.71
Rv1385	396.36	392.986	733.758	631.71	627.801	623.638	729.156	506.553	457.903	620.975	629.15	603.828
Rv1386	488.443	478.728	517.041	840.637	840.302	809.099	583.154	591.479	543.825	943.657	927.169	1012.78
Rv1387	9757.86	9517.4	10525.6	14860.5	14917.8	15303.6	10208.2	9134.95	8490.59	17028	17241.9	17182.6
Rv1388	4206.82	4597.93	5345.32	4594.43	4497.46	4314.52	5336.33	4634.91	5014.93	4581.33	4555.57	4711.69
Rv1389	4014.65	3886.99	5112.1	4193.33	3943.4	4503.03	4793.3	4443.08	4265.73	4098.25	4031.78	4187.45
Rv1390	2602.36	2818.78	1867.95	1901.04	2040.6	1879.07	2267.73	2641.67	2401.63	1733.48	1746.97	1797.76
Rv1391	5835.3	5502.99	5036.19	5708.05	5861.74	6205.81	4857.34	4157.34	4124.27	6206.94	6191.16	6349.34
Rv1392	9149.31	8249.13	10455.2	10819.9	11530.4	11402.8	10734.1	10248	9760.57	11019	10788.9	10797.5
Rv1393c	2944.67	3014.08	2794.22	1511.77	1535.06	1578.46	2981.51	3361.04	3412.79	1491.47	1542.27	1462
Rv1394c	2576.34	2535.35	2329.98	1240.75	1166.33	1182.06	2410.31	2725.6	2808.19	1220.38	1207.13	1207.66
Rv1395	194.176	195.302	223.318	322.261	319.237	342.39	278.343	267.764	226.332	305.797	321.097	283.616
Rv1396c	578.525	671.648	543.443	2023.24	1931.92	1979.95	493.504	506.553	467.334	1688.45	1828.25	1635.82
Rv1397c	4280.89	4300.22	3281.56	4544.17	4339.3	4307.38	3309.38	4300.21	4053.02	4016.64	3933.44	3814.18
Rv1398c	14446.1	17086.5	8333.15	8284.17	7713.12	7669.12	7554.54	9855.31	11327.1	7033.34	7881.94	6996.17
Rv1399c	809.735	722.856	602.847	541.043	584.136	515.622	619.868	551.514	598.313	521.544	595.033	505.935
Rv1400c	1351.23	1383.79	908.671	843.594	882.026	912.02	716.349	750.339	756.536	782.316	845.891	753.87
Rv1401	402.365	433.475	326.726	362.666	431.795	425.949	330.426	348.693	366.742	434.307	399.365	394.318
Rv1402	371.337	422.757	517.041	1012.12	1045.04	1122.96	474.72	425.625	455.807	1070.29	1060.62	1026.51
Rv1403c	32.0291	27.3899	15.4012	23.6522	17.4659	26.4944	32.4449	24.978	35.6263	37.5212	39.1337	29.2765
Rv1404	1253.14	1334.96	721.657	936.231	956.741	944.628	842.713	1133	995.442	873.305	782.675	996.316
Rv1405c	138.125	115.514	119.909	52.2318	60.1602	58.0839	225.407	222.804	204.327	137.89	123.422	124.425
Rv1406	1040.95	1071.78	772.261	959.883	887.848	998.636	785.508	704.379	723.005	1026.2	1011.46	1086.89
Rv1407	882.802	926.494	907.571	1785.74	1712.63	1753.73	981.031	830.268	782.731	1932.34	1940.63	1915.78
Rv1408	4101.72	3978.68	2490.6	1922.72	2014.4	2038.03	2365.06	2191.07	2442.5	1783.19	1739.95	1774.89
Rv1409	4023.65	4073.95	3315.66	2450.95	2585.92	2756.44	3051.53	2543.76	2639.49	2694.96	2565.77	2644.95
Rv1410c	17879.2	18148.8	12119.6	14448.5	14757.7	14846	12771.3	13388.2	13130.4	14915.6	14488.5	14973.1
Rv1411c	10221.3	10547.5	7053.75	8126.49	8321.52	8062.46	7822.63	8148.82	8195.1	8223.7	8587.35	7985.17
Rv1412	805.732	757.391	735.958	971.709	1063.48	1045.51	794.046	724.362	758.631	1143.46	1082.7	1108.85
Rv1413	337.306	360.832	462.036	431.652	409.478	436.139	431.175	444.608	456.855	432.431	405.385	398.892
Rv1414	44.04	28.5808	56.1044	55.1884	66.9525	61.141	52.9364	54.9516	56.583	47.8395	33.1132	49.4041
Rv1415	4508.09	4968.29	3113.24	3501.5	3672.68	3290.4	3558.69	3707.73	3930.42	3541.06	3816.04	3559.84
Rv1416	1199.09	1180.15	833.865	912.579	972.267	912.02	852.959	899.207	793.21	945.533	957.271	1042.06
Rv1417	409.372	341.779	501.639	602.145	634.593	606.315	428.614	431.62	381.411	602.215	657.246	668.785
Rv1418	921.837	872.905	924.072	975.651	1072.21	1055.7	893.942	871.232	820.453	943.657	902.083	964.295
Rv1419	2763.51	2724.7	1601.73	1517.68	1631.12	1546.87	2295.05	2631.68	2730.65	1439.87	1500.13	1440.95
Rv1420	4029.66	4060.85	2894.33	2707.19	2906.13	2888.91	2832.95	2740.58	2826.01	2960.42	2881.85	2908.44
Rv1421	1777.61	1767.24	1537.92	1262.43	1279.86	1297.21	1425.01	1363.8	1385.24	1226.94	1190.07	1167.4
Rv1422	2036.85	2049.48	1684.23	1500.93	1602.01	1617.18	1618.83	1488.69	1431.34	1656.56	1556.32	1544.34
Rv1423	1879.71	1836.32	1972.45	1643.82	1691.28	1802.64	1845.09	1536.65	1672.34	1666.88	1584.41	1710.85
Rv1424c	629.572	653.785	504.94	312.406	293.038	305.705	573.762	552.513	534.395	309.55	356.217	259.829
Rv1425	5198.72	5356.51	3710.59	2491.36	2538.37	2503.72	3794.34	4186.31	4730.97	2421.05	2429.3	2375.06
Rv1426c	694.631	635.922	828.365	1355.07	1296.36	1317.59	833.321	782.31	789.018	1073.11	1139.9	1074.08
Rv1427c	1899.72	1905.39	1895.45	2589.91	2866.34	2620.91	1722.14	1825.39	1808.56	2392.91	2184.47	2197.57
Rv1428c	558.507	504.927	597.347	701.681	749.092	705.159	550.709	518.543	507.151	650.992	597.04	687.998
Rv1429	392.356	409.658	481.838	384.348	435.676	421.873	430.322	426.624	464.19	385.53	489.673	487.637
Rv1430	394.358	332.252	437.834	388.29	409.478	368.884	444.836	371.672	346.833	406.166	447.529	371.446
Rv1431	999.908	1038.44	1074.78	1027.88	1013.99	1090.35	1120.2	1252.9	1231.2	1081.55	1066.65	1040.23
Rv1432	240.218	271.517	250.82	359.71	373.576	365.827	259.559	253.776	260.91	388.344	312.066	363.212
Rv1433	830.754	859.805	922.972	774.608	735.507	770.376	902.48	890.215	836.171	883.623	918.138	843.529
Rv1434	2.00182	5.95433	2.20017	0.985507	0	1.01902	2.56144	0.999119	2.09567	1.87606	1.00343	2.74467
Rv1435c	2839.58	3355.86	1675.43	2919.07	2824.62	3036.67	1787.03	1723.48	1734.16	3179.92	2846.73	3001.76
Rv1436	7094.44	7001.1	6320	4642.72	4963.22	4771.03	6010.84	5884.81	5807.09	4451.88	4307.72	4450.03
Rv1437	6348.76	6260.38	6453.11	5120.69	5270.81	5270.35	6194.41	5957.75	5622.67	5035.34	5129.53	5028.24
Rv1438	2285.07	2172.14	2445.49	2184.87	2362.74	2244.89	2350.55	2408.88	2252.84	2149.02	2099.17	2084.12
Rv1439c	690.627	672.839	787.662	450.376	440.528	396.397	750.501	772.319	847.697	401.476	462.581	401.637
Rv1440	921.837	965.792	1015.38	826.84	676.317	632.809	853.813	656.421	755.488	608.781	680.325	607.487
Rv1441c	390.354	416.803	442.235	410.956	405.596	450.405	475.574	390.656	366.742	470.89	516.766	492.211
Rv1442	5458.96	5418.44	3629.18	6979.36	7269.68	7530.53	3707.25	3836.62	4104.36	7357.9	7200.61	7117.85
Rv1443c	856.778	884.813	526.941	770.666	704.457	773.433	571.201	638.437	651.752	637.86	650.222	670.615
Rv1444c	579.526	596.624	581.946	674.086	581.225	552.307	615.599	744.344	727.196	594.71	528.807	537.041
Rv1445c	1229.12	1144.42	1322.3	1545.27	1589.39	1582.53	1429.28	1499.68	1451.25	1391.1	1428.88	1464.74
Rv1446c	2725.47	2563.93	2590.7	3039.3	2961.43	3110.04	2793.68	2721.6	2892.02	2814.09	2630.99	2797.74
Rv1447c	6166.6	6371.13	6554.31	6818.72	6964.03	6815.18	6490.68	6389.37	6694.61	6502.42	6649.72	6727.19
Rv1448c	7069.42	6983.24	6380.5	5899.24	6157.69	6067.22	6786.1	7492.4	7389.32	5637.55	5509.83	5605.54
Rv1449c	15328.9	15706.3	13612.5	12739.6	13059.6	13170.8	13229.8	12154.3	12483.9	13331.3	13228.2	13426.9
Rv1450c	78.0709	92.8875	95.7075	89.6811	98.0029	58.0839	70.8665	64.9428	59.7265	80.6705	113.387	85.9997
Rv1451	3587.26	3819.11	2759.02	2801.8	2746.99	2918.46	2809.9	2787.54	2705.51	2800.95	2788.53	2796.82
Rv1452c	55.05	55.9707	56.1044	44.3478	53.3679	45.8557	43.5444	38.9657	39.8177	51.5916	40.1372	45.7445
Rv1453	203.184	190.539	280.522	153.739	148.46	133.491	249.313	298.737	251.48	160.403	154.528	158.276
Rv1454c	2215.01	2187.62	1680.93	1708.87	1733.97	1753.73	1506.98	1485.69	1570.7	1862.93	1793.13	1728.23
Rv1455	225.204	269.136	260.72	175.42	191.154	163.043	299.688	210.814	285.011	191.358	181.621	174.744
Rv1456c	595.541	649.022	420.233	373.507	387.16	393.34	372.262	411.637	367.789	391.158	369.262	407.126
Rv1457c	566.514	560.898	752.459	574.55	554.056	566.573	751.355	668.411	658.039	546.871	550.883	527.892
Rv1458c	1183.07	1167.05	1321.2	1049.56	1147.9	1163.72	1236.32	1129	1011.16	1041.21	1033.53	1107.93
Rv1459c	1906.73	1839.89	2003.26	1912.87	1909.6	2040.07	2349.69	2142.11	2073.66	2134.95	2063.05	2170.12
Rv1460	2057.87	2047.1	1896.55	2991.01	2908.07	3211.94	3442.57	2676.64	2667.78	3324.37	3205.96	3257.01
Rv1461	18696	18508.4	17707	22037.9	22650.3	22086.2	17885.7	17484.6	15876.8	21644.1	21380.1	21263
Rv1462	8194.44	8580.19	6117.58	8669.5	8772.72	8940.85	5106.65	4135.35	3902.13	8818.41	8766.96	8857.97
Rv1463	5272.79	5360.09	4370.64	6248.11	6355.64	6383.12	3860.94	3625.8	3324.78	5994	5933.28	6127.02
Rv1464	5915.37	5826.91	4610.46	7043.42	7125.1	7338.96	4211.86	3675.76	3293.34	7235.02	7043.07	7266.06
Rv1465	1417.29	1457.62	1409.21	2288.35	2238.54	2441.56	1423.31	1153.98	1156.81	2418.24	2262.73	2244.23
Rv1466	1156.05	1200.39	1113.29	1782.78	1837.8	1716.02	1022.01	989.128	834.075	1700.65	1599.47	1780.38
Rv1467c	2062.87	2028.04	2382.79	1242.72	1342.93	1279.88	2649.38	2672.64	2880.49	1488.65	1464	1505
Rv1468c	1293.17	1446.9	754.659	666.202	600.632	625.676	829.906	675.405	759.679	851.73	875.994	853.593
Rv1469	934.849	907.44	1399.31	1120.52	1116.85	1112.77	1561.62	1501.68	1455.44	1239.14	1321.52	1257.97
Rv1470	202.184	241.746	178.214	159.652	162.044	163.043	179.301	249.78	227.38	140.704	183.628	161.021
Rv1471	258.234	321.534	409.232	1077.16	1084.82	1050.61	405.561	351.69	376.172	1010.26	1079.69	1032.91
Rv1472	1584.44	1504.06	2043.96	1770.96	1824.21	1759.84	1874.97	1703.5	1655.58	1735.35	1681.75	1714.51
Rv1473	3094.81	2874.75	3468.57	2732.81	2667.43	2891.97	3241.93	3001.35	3029.29	2826.28	2718.29	2741.01
Rv1473A	13.0118	13.0995	14.3011	10.8406	4.85163	7.13311	7.68431	11.9894	9.4305	3.75212	13.0446	7.31913
Rv1474c	249.226	248.891	302.524	465.159	514.273	530.908	338.11	305.731	290.25	398.662	400.368	465.679
Rv1475c	6667.05	6328.26	7722.61	7265.15	7616.09	7488.75	7231.79	7366.51	7110.6	7047.41	7190.57	7132.49
Rv1476	704.64	640.686	614.948	531.188	526.887	567.592	653.167	697.385	614.03	540.305	515.763	537.041
Rv1477	3689.35	3730.98	2950.43	3823.77	3996.77	3973.14	2944.8	3304.09	3314.3	3663.94	3701.65	3739.16
Rv1478	1151.05	1244.45	1153.99	1123.48	1179.92	1150.47	1150.94	1126.01	1128.52	1171.6	1199.1	1216.8
Rv1479	7947.22	7784.69	6892.04	8858.72	9285.05	8943.91	7143	7359.51	7378.84	8890.64	8776.99	8918.35
Rv1480	2684.44	2704.46	2737.01	5467.59	5325.15	5639.24	2672.43	2295.98	2296.85	5569.08	5704.49	5285.32
Rv1481	2099.91	2068.53	2416.89	5214.32	5203.86	5362.06	2482.89	2552.75	2698.17	4743.61	4724.14	4684.24
Rv1482c	25.0227	15.4813	26.4021	13.7971	24.2581	31.5895	29.8834	34.9692	24.1002	22.5127	12.0411	10.0638
Rv1483	4024.65	3841.73	4206.73	2944.69	3132.21	2976.55	4804.4	4269.24	4112.75	3074.86	3014.3	3157.29
Rv1484	5068.6	5170.74	5047.2	3539.94	3752.25	3657.25	5487.45	4907.67	4741.45	3835.6	3964.55	3798.63
Rv1485	670.609	660.931	840.466	725.333	719.012	718.407	787.215	675.405	720.909	706.336	669.287	622.126
Rv1486c	3940.58	4135.88	2652.31	3240.35	3230.22	3183.41	2827.83	2919.43	2959.08	3464.14	3331.38	3338.44
Rv1487	1069.97	1298.04	686.454	905.681	993.614	888.582	870.889	831.267	946.193	958.665	938.206	1015.53
Rv1488	8951.13	9556.7	7162.66	7207.99	7411.35	7086.24	7046.52	6368.39	6739.66	7911.34	7913.04	7610.06
Rv1489	1598.45	1667.21	1267.3	1772.93	1744.65	1725.19	1223.51	1378.78	1424.01	1633.11	1734.93	1795.93
Rv1489A	123.112	111.941	90.2071	132.058	99.9436	111.073	100.75	104.908	95.3528	122.882	125.429	113.446
Rv1490	96.0872	88.1241	151.812	128.116	136.816	130.434	150.271	162.856	121.549	125.696	112.384	130.829
Rv1491c	1367.24	1307.57	1552.22	1206.26	1310.91	1328.8	1589.8	1447.72	1367.42	1220.38	1140.9	1262.55
Rv1492	1834.67	1988.75	1324.5	1375.77	1314.79	1406.24	1201.31	1137	1198.72	1326.37	1344.6	1470.23
Rv1493	2957.69	2959.3	2688.61	2535.71	2490.83	2549.58	2521.31	2425.86	2429.93	2328.19	2375.12	2388.78
Rv1494	168.153	157.194	189.215	233.565	205.709	233.355	156.248	150.867	148.792	260.772	269.922	249.765
Rv1495	58.0527	52.3981	62.7049	76.8695	59.1899	66.2361	46.1059	44.9604	53.4395	66.6	60.2057	68.6168
Rv1496	732.665	632.35	921.872	1065.33	1199.32	1096.46	859.789	774.317	791.114	1246.64	1274.35	1185.7
Rv1497	1415.28	1420.7	1190.29	4387.48	4263.61	4475.52	1252.54	1293.86	1325.51	4221.13	4485.33	4428.99
Rv1498A	31.0282	30.9625	30.8024	24.6377	23.2878	18.3423	34.1525	27.9753	30.3872	18.7606	34.1166	28.3616
Rv1498c	1075.98	1109.89	1401.51	1108.69	988.762	1001.69	1149.23	1308.85	1179.86	1150.96	1164.98	1065.85
Rv1499	17.0154	7.1452	19.8016	17.7391	24.2581	16.3043	20.4915	16.985	17.8132	15.9465	11.0377	21.0425
Rv1500	1309.19	1252.79	1445.51	819.941	762.676	775.471	1491.61	1588.6	1496.31	816.085	906.097	828.891
Rv1501	733.666	843.133	1024.18	759.826	727.744	720.445	974.2	1005.11	972.389	726.972	762.606	732.827
Rv1502	1502.36	1421.89	1974.65	2026.2	1989.17	1891.29	2039.76	2046.2	1960.5	1735.35	1961.7	1671.51
Rv1503c	118.107	110.751	185.915	231.594	227.056	201.765	178.447	218.807	211.662	177.287	187.641	178.404
Rv1505c	199.181	192.92	350.928	444.463	380.368	458.557	311.642	318.719	343.689	311.426	406.389	347.658
Rv1506c	169.154	166.721	246.419	260.174	245.492	261.887	198.085	194.828	215.854	218.561	225.772	196.702
Rv1507A	8.00727	5.95433	11.0009	4.92753	10.6736	5.09508	12.8072	12.9886	10.4783	6.5662	5.01715	10.0638
Rv1507c	1469.33	1371.88	2224.37	1201.33	1032.43	1075.06	2147.34	2067.18	1979.36	1139.71	1213.15	1048.46
Rv1508A	93.0845	98.8419	78.1061	64.0579	64.0415	64.198	122.095	108.904	106.879	54.4057	72.2469	69.5317
Rv1508c	4634.21	4309.74	5845.86	2940.75	2804.24	2894.01	5972.42	5685.99	5339.76	3209.93	3332.39	3176.5
Rv1509	301.274	279.853	298.123	302.551	325.059	310.8	334.695	358.684	319.589	295.479	313.07	325.701
Rv1510	489.444	488.255	570.945	591.304	598.691	568.611	630.968	509.551	466.286	656.62	619.116	629.445
Rv1511	2318.1	2328.14	2128.67	2012.4	2088.14	2102.23	2157.58	2215.05	2158.54	1997.06	2064.05	1965.19
Rv1512	2143.95	2191.19	1853.65	1907.94	1875.64	1773.09	1743.49	1705.5	1717.4	1850.73	1856.34	1845.33
Rv1513	831.755	813.361	979.077	1139.25	1046.98	1103.59	979.323	1027.09	927.332	1040.27	1155.95	1084.15
Rv1514c	229.208	161.958	413.632	578.492	578.314	575.744	433.737	440.612	396.081	590.02	603.061	561.743
Rv1515c	397.361	331.061	596.247	613.971	606.454	575.744	628.406	561.505	566.878	721.344	842.88	714.53
Rv1516c	458.416	435.857	685.354	572.579	557.937	629.752	700.98	672.407	665.374	647.24	648.215	644.998
Rv1517	134.122	156.003	194.715	106.435	112.558	121.263	198.938	188.834	177.084	118.192	169.58	110.702
Rv1518	43.0391	45.2529	70.4055	64.0579	52.3976	60.122	61.4745	59.9472	60.7743	67.5381	67.2298	58.553
Rv1519	22.02	16.6721	20.9016	49.2753	50.457	60.122	29.0296	39.9648	40.8655	56.2817	72.2469	62.2126
Rv1520	863.784	814.552	962.575	1012.12	927.632	992.522	983.592	993.125	1078.22	1011.2	929.175	975.274
Rv1521	5705.18	5548.24	4972.39	6289.5	6268.31	6383.12	5056.28	5951.75	6144.49	6041.84	6334.65	5994.36
Rv1522c	2393.17	2307.9	2860.22	2933.85	2982.78	3108	3157.4	3066.3	3334.21	2850.67	2949.08	2897.46
Rv1523	766.696	731.192	746.959	630.724	706.397	665.418	829.052	878.226	921.045	672.567	659.253	642.253
Rv1524	468.425	426.33	620.449	631.71	623.92	614.467	555.832	563.503	563.734	637.86	676.311	606.573
Rv1525	315.286	316.77	412.532	581.449	536.59	569.63	438.006	389.657	399.224	562.817	555.9	570.892
Rv1526c	264.24	264.372	276.122	229.623	247.433	248.64	282.612	302.733	318.541	262.648	220.754	216.829
Rv1527c	1859.69	1744.62	2201.27	2434.2	2582.04	2413.03	2191.74	2015.22	1990.88	2503.6	2614.94	2484.84
Rv1528c	9.00818	14.2904	18.7015	23.6522	24.2581	25.4754	17.9301	15.9859	7.33483	30.0169	37.1269	32.9361
Rv1529	721.655	675.221	863.568	1102.78	1177.98	1142.32	910.164	937.174	924.189	1282.29	1257.3	1232.36
Rv1530	554.503	550.18	578.645	599.188	531.739	572.687	651.459	598.472	548.017	615.347	606.071	635.849
Rv1531	612.556	628.777	596.247	578.492	595.78	558.421	665.12	658.42	781.684	593.772	576.972	586.445
Rv1532c	90.0818	88.1241	93.5073	205.971	178.54	183.423	116.972	106.906	92.2093	166.031	165.566	188.467
Rv1533	1048.95	1031.29	1398.21	2423.36	2355.95	2395.71	1322.56	1143.99	1154.71	2225	2314.91	2286.31
Rv1534	470.427	440.62	636.95	746.028	706.397	728.597	629.26	648.428	641.274	698.832	686.346	699.891
Rv1535	113.103	107.178	212.317	180.348	180.481	184.442	205.769	203.82	185.466	242.011	220.754	262.574
Rv1536	7093.44	6660.51	6859.04	9375.12	10011.8	9937.45	6785.25	7655.25	7764.44	9501.29	9463.34	9189.16
Rv1537	360.327	346.542	298.123	295.652	285.276	338.313	253.582	228.798	201.184	293.603	337.152	292.765
Rv1538c	883.802	889.577	693.054	820.927	765.587	833.555	684.758	602.469	570.021	817.023	794.716	785.891
Rv1539	3725.38	3765.52	2087.96	1700.98	1765.02	1804.68	2293.34	2091.16	2076.81	1892.94	1881.43	1684.31
Rv1540	2633.39	2652.06	1931.75	2169.1	2233.69	2286.67	1784.47	1897.33	1784.46	2216.56	2076.09	2154.57
Rv1541c	160.145	213.165	130.91	102.493	85.3887	95.7875	141.733	167.852	182.323	102.245	102.35	100.638
Rv1542c	60.0545	33.3442	61.6048	5.91304	18.4362	12.2282	68.305	83.926	85.9223	23.4507	20.0686	13.7234
Rv1543	3708.37	3732.17	3367.36	4557.97	4629.43	4307.38	3257.3	3515.9	3257.71	4202.37	4107.04	4063.94
Rv1544	2448.22	2515.11	2015.36	2826.43	2847.91	2930.69	1853.63	1844.37	1903.91	2775.63	2808.6	2720.89
Rv1545	159.144	181.012	137.511	291.71	271.691	225.203	106.727	148.869	140.41	204.49	230.789	238.786
Rv1546	837.761	862.187	892.17	818.956	817.985	814.194	886.258	807.288	804.736	876.119	890.042	929.529
Rv1547	11384.3	11538.3	11900.7	11429.9	11945.7	11730.9	11896.2	12062.4	12699.7	10812.7	11199.3	10836
Rv1548c	389.354	401.322	586.346	460.232	452.172	455.5	541.317	537.526	495.625	439.936	452.547	454.701
Rv1550	806.732	633.541	1255.2	519.362	550.175	529.889	1055.31	1097.03	1083.46	517.792	527.804	505.02
Rv1551	195.177	195.302	420.233	249.333	254.225	272.077	378.239	395.651	429.612	247.64	210.72	240.616
Rv1552	83.0754	71.452	126.51	155.71	159.133	186.48	138.318	150.867	193.849	168.845	156.535	164.68
Rv1553	24.0218	17.863	36.3028	58.1449	54.3383	67.2551	31.5911	74.9339	84.8745	49.7155	66.2263	66.787
Rv1554	7.00636	3.5726	12.1009	15.7681	11.6439	21.3993	17.9301	16.985	19.9088	18.7606	21.072	11.8936
Rv1555	4.00364	9.52693	12.1009	23.6522	12.6142	19.3613	15.3686	17.9841	24.1002	15.0085	17.0583	10.9787
Rv1556	634.576	622.823	570.945	620.869	661.762	561.478	631.821	537.526	604.6	707.274	632.16	679.764
Rv1557	855.777	800.262	1006.58	470.087	419.181	443.272	1001.52	1074.05	965.054	424.927	455.557	417.19
Rv1558	1527.39	1565.99	1420.21	1714.78	1683.52	1671.19	1384.03	1343.82	1381.04	1741.92	1780.08	1764.82
Rv1559	5837.3	5737.59	6275.99	4488	4474.17	4403.17	5692.37	4868.71	4889.19	4174.23	4421.11	4215.82
Rv1560	106.096	142.904	100.108	151.768	133.905	129.415	99.8961	109.903	111.07	167.907	162.556	172.914
Rv1561	81.0736	72.6428	81.4064	165.565	157.193	173.233	99.0423	131.884	116.309	172.597	147.504	156.446
Rv1562c	453.412	465.629	482.938	700.695	681.169	825.403	555.832	568.499	595.169	683.823	646.208	751.125
Rv1563c	883.802	819.316	776.661	1191.48	1209.03	1223.84	847.836	833.266	894.85	1180.04	1155.95	1178.38
Rv1564c	2509.28	2518.68	2329.98	2880.64	2948.82	2845.09	2492.28	2594.71	2661.5	2918.21	2863.79	2769.37
Rv1565c	4428.02	4253.77	3552.18	4445.62	4291.75	4433.74	3808.86	4088.4	4086.55	4294.3	4273.6	4319.2
Rv1566c	1741.58	1682.69	1370.71	1581.74	1667.99	1627.37	1379.76	1650.55	1539.27	1602.15	1556.32	1582.76
Rv1567c	269.244	238.173	287.123	239.478	215.412	216.031	297.981	354.687	281.867	234.507	244.837	257.084
Rv1568	1228.12	1122.99	1387.21	1486.14	1495.27	1624.31	1407.08	1194.95	1155.76	1720.34	1738.94	1802.33
Rv1569	2189.99	2288.84	1451.01	1591.59	1480.72	1696.66	1512.1	1072.06	1242.73	1777.56	1843.3	1852.65
Rv1570	491.446	501.355	457.636	615.942	625.86	639.942	400.438	341.699	335.307	658.496	671.294	688.913
Rv1571	130.118	95.2693	151.812	279.884	258.107	303.667	147.71	104.908	120.501	287.037	250.857	280.871
Rv1573	15.0136	14.2904	18.7015	35.4782	61.1305	50.9508	14.5148	10.9903	13.6218	33.769	24.0823	17.3829
Rv1574	33.03	32.1534	49.5039	74.8985	68.8931	60.122	43.5444	46.9586	40.8655	69.4141	78.2675	98.8082
Rv1575	13.0118	15.4813	13.201	21.6811	21.3472	28.5325	7.68431	13.9877	12.574	15.0085	20.0686	22.8723
Rv1576c	3045.77	3162.94	987.877	1693.1	1766.96	1860.72	717.203	696.386	739.77	1695.96	1704.83	1816.97
Rv1577c	1150.04	1321.86	409.232	670.144	669.525	639.942	367.139	386.659	390.842	686.637	673.301	692.572
Rv1578c	234.213	228.646	119.909	218.782	231.908	239.469	136.61	131.884	134.123	201.676	227.778	247.02
Rv1579c	22.02	26.199	20.9016	24.6377	21.3472	31.5895	20.4915	29.9736	14.6697	17.8225	24.0823	29.2765
Rv1580c	15.0136	27.3899	24.2019	21.6811	31.0504	21.3993	20.4915	19.9824	18.861	26.2648	15.0514	21.9574
Rv1581c	17.0154	8.33606	8.80069	20.6956	14.5549	13.2472	7.68431	9.99119	7.33483	15.0085	11.0377	20.1276
Rv1582c	111.101	120.277	97.9077	209.913	209.59	230.298	106.727	108.904	137.266	166.969	206.706	203.106
Rv1583c	32.0291	40.4894	28.6022	62.0869	43.6647	74.3882	16.2224	18.9833	12.574	51.5916	71.2435	64.9572
Rv1584c	43.0391	58.3524	23.1018	29.5652	20.3768	22.4184	15.3686	39.9648	35.6263	29.0789	23.0789	26.5318
Rv1585c	69.0627	69.0702	68.2053	190.203	176.599	169.157	75.1355	57.9489	59.7265	192.296	165.566	163.765
Rv1586c	564.513	629.968	388.33	1435.88	1408.91	1447	392.754	438.613	463.142	1372.34	1467.01	1343.06
Rv1587c	5.00454	1.19087	2.20017	9.85507	7.76261	12.2282	2.56144	2.99736	7.33483	7.50423	6.02057	7.31913
Rv1588c	42.0382	38.1077	24.2019	56.1739	57.2492	52.9889	29.0296	30.9727	34.5785	50.6536	59.2023	53.9786
Rv1589	4276.88	3977.49	4417.95	2861.91	3033.24	2970.43	4417.63	4057.42	3780.58	3295.3	3244.09	3212.18
Rv1590	650.591	647.831	598.447	522.318	470.608	503.394	575.47	560.506	562.686	547.809	533.824	559.913
Rv1591	1033.94	933.639	1377.31	968.753	1037.28	1012.9	1329.39	1224.92	1081.36	1016.82	1059.62	1193.02
Rv1592c	4941.49	4035.84	8057.03	3583.3	3545.57	3589.99	9397.92	8882.17	7836.75	3639.55	3715.7	3491.22
Rv1593c	2546.31	2941.44	891.07	1248.64	1310.91	1265.62	1429.28	2264	2791.43	1179.1	1365.67	1110.68
Rv1594	17627	18308.4	8560.87	10594.2	10808.5	11047.2	14136.6	15252.6	15228.2	11365.2	11115	11199.2
Rv1595	28716.1	29838.3	13385.8	17022.7	16902.1	17781.8	12718.4	11277.1	10356.8	19249.3	19360.2	19536.6
Rv1596	10573.6	11140.6	6553.21	8507.88	8649.49	8558.72	6142.33	5449.2	5246.5	9258.34	9184.39	9405.99
Rv1597	1917.74	1966.12	1600.63	1494.03	1455.49	1580.49	1450.63	1329.83	1355.9	1362.02	1394.77	1439.12
Rv1598c	577.524	649.022	410.332	730.26	673.406	657.266	438.006	580.488	596.217	652.868	676.311	730.083
Rv1599	6188.62	6327.07	2760.12	3191.07	3247.68	3378.04	2698.05	2419.87	2496.99	3147.09	3314.33	3334.78
Rv1600	3074.79	3318.94	1617.13	1926.67	1814.51	1974.85	1582.97	1747.46	1815.9	1844.16	1793.13	1690.72
Rv1601	1672.52	1905.39	998.878	1111.65	1064.45	1041.43	796.607	1018.1	1048.88	848.916	934.193	942.337
Rv1602	1005.91	1082.5	654.551	774.608	784.023	736.749	620.722	673.406	614.03	712.902	782.675	772.168
Rv1603	1537.4	1562.42	990.078	1389.56	1524.38	1368.54	903.334	974.141	924.189	1343.26	1205.12	1331.17
Rv1604	961.873	1044.39	742.558	1202.32	1147.9	1315.55	695.857	721.364	669.565	1085.3	1010.45	1101.53
Rv1605	979.89	1063.44	759.059	1105.74	1196.41	1236.07	688.173	592.478	641.274	1255.08	1171	1199.42
Rv1606	134.122	182.202	107.808	196.116	194.065	194.632	121.241	116.897	126.788	178.225	161.552	155.531
Rv1607	523.475	540.653	561.044	621.855	658.851	699.045	626.699	516.545	449.52	552.499	540.848	531.552
Rv1608c	1437.3	1350.44	1123.19	1202.32	1223.58	1352.23	1314.02	1328.83	1395.71	1326.37	1265.32	1418.08
Rv1609	4373.97	4349.04	3486.17	3147.71	3237.01	3162.01	3643.22	3427.98	3524.91	3127.39	3095.58	3097.82
Rv1610	811.737	886.004	811.864	861.333	951.89	942.59	735.133	627.447	632.891	952.099	1004.43	997.231
Rv1611	5683.16	5352.94	6305.69	5154.2	4930.23	4984.01	5747.87	5106.5	4913.29	4390.91	4649.89	4441.79
Rv1612	3877.52	3571.41	5147.3	4854.61	4857.45	4955.48	4632.79	4444.08	4373.66	4352.45	4576.64	4262.48
Rv1613	2502.27	2563.93	3954.81	4302.72	4520.75	4312.48	3744.82	3613.81	3347.83	3733.35	3771.89	3703.48
Rv1614	3953.59	3777.43	5179.21	6940.92	6613.74	6702.07	5403.78	5114.49	5006.55	5640.37	5653.32	5708.92
Rv1615	2365.15	2471.05	1789.84	2659.88	2493.74	2540.41	1842.53	2036.21	2053.75	2312.24	2330.97	2335.72
Rv1616	423.384	507.309	348.727	656.347	636.534	663.38	398.731	421.628	424.372	620.037	501.715	598.339
Rv1617	8863.05	8851.71	8502.57	6485.62	6567.17	6770.34	7890.08	7279.58	7187.09	7050.22	6593.53	6966.89
Rv1618	2495.27	2380.54	3257.36	2818.55	2868.28	2628.04	3205.21	3063.3	2942.32	2711.84	2876.83	2717.23
Rv1619	886.805	833.606	820.664	925.391	899.492	966.028	828.198	874.229	802.64	859.234	886.028	967.039
Rv1620c	2170.97	2494.86	987.877	1540.35	1530.2	1787.35	1250.84	1808.41	2195.21	1558.07	1530.23	1507.74
Rv1621c	2843.58	3179.61	1445.51	2073.51	1990.14	2160.31	1457.46	1669.53	2038.04	1879.81	1787.11	1875.53
Rv1622c	4405	5076.66	1432.31	1248.64	1264.33	1278.87	1256.81	1817.4	2356.58	1263.52	1204.11	1351.29
Rv1623c	10320.4	11793.1	3118.74	2313.97	2300.64	2274.44	2391.53	3917.55	4475.3	2708.09	2480.48	2695.27
Rv1624c	871.792	941.975	935.073	569.623	519.124	649.113	940.902	1214.93	1142.14	577.826	579.982	664.211
Rv1625c	4346.95	4528.86	3323.36	2240.06	2315.2	2391.63	3558.69	3553.87	3669.51	2448.26	2594.87	2360.42
Rv1626	7256.59	7018.96	7356.28	4999.47	5151.46	4939.17	7784.21	7890.05	8232.83	4997.82	4874.66	4816.9
Rv1627c	4674.24	4936.14	3202.35	4195.3	4200.54	4332.86	3579.18	3623.81	3710.38	4617.92	4329.8	4452.77
Rv1628c	2602.36	2778.29	1666.63	1851.77	1809.66	1709.91	1651.27	1850.37	2225.6	1815.09	1768.04	1734.63
Rv1629	4464.05	4364.52	3793.1	3186.14	3380.62	3443.26	3823.37	3326.07	3516.53	3508.23	3660.51	3588.2
Rv1630	24541.3	23464.8	27998.3	25558.1	27073.1	27290.3	27620	28487.9	27690	25439.3	25142.9	25058.9
Rv1631	2043.86	1999.46	2433.39	3949.91	3975.43	4044.48	2412.87	2353.93	2285.32	3433.19	3429.72	3478.41
Rv1632c	524.476	519.218	799.763	750.956	649.148	715.35	779.531	737.35	747.105	705.398	692.366	722.764
Rv1633	6019.47	6385.42	4567.56	4860.52	5248.49	5104.25	4494.47	4299.21	4245.82	4918.09	4853.59	4816.9
Rv1634	1670.52	1643.39	1556.62	1960.17	2003.72	1990.14	1473.68	1353.81	1480.59	1965.17	1862.36	1913.95
Rv1635c	1350.23	1350.44	1032.98	1243.71	1253.66	1273.77	1086.9	1156.98	1176.72	1179.1	1183.04	1249.74
Rv1636	1339.22	1383.79	1161.69	1246.67	1196.41	1089.33	1296.94	1342.82	1409.34	1251.33	1193.08	1243.34
Rv1637c	3790.44	3773.85	2962.53	2474.61	2739.23	2557.73	3017.37	2996.36	3141.4	2350.7	2199.52	2345.78
Rv1638	10143.2	10201	8077.93	6756.63	6797.13	7031.21	7759.45	7493.39	7511.92	7156.22	6757.09	6937.62
Rv1638A	555.504	573.997	617.148	560.753	461.875	517.66	674.512	845.255	865.51	491.527	500.711	545.275
Rv1639c	17141.6	16332.7	19755.3	12463.7	12842.3	12770.3	20967.1	21368.2	22574.5	12871.6	13080.7	12909.1
Rv1640c	2225.02	2080.44	3100.04	3917.39	3827.94	3933.4	3190.7	3078.29	3127.78	4231.45	4243.5	4019.11
Rv1641	10627.6	10670.2	10029.5	9837.33	9728.49	9556.34	9037.61	10966.3	10919.5	8493.85	8720.8	8347.46
Rv1642	386.351	454.911	336.626	448.405	437.617	382.131	251.021	343.697	371.981	346.133	368.258	373.275
Rv1643	3125.84	3229.63	3002.14	3539.94	3545.57	3307.73	3039.57	3333.06	3361.45	3007.32	2970.15	2948.69
Rv1644	1799.63	1748.19	1873.45	2571.19	2639.29	2665.75	1871.56	1723.48	1647.19	2426.68	2270.76	2497.65
Rv1645c	576.523	585.906	666.652	696.753	715.13	770.376	589.985	597.473	625.556	776.688	693.37	724.593
Rv1646	3590.26	3592.84	2426.79	2052.81	2001.78	2177.64	2844.9	3075.29	3100.54	2302.86	2522.62	2341.21
Rv1647	1307.19	1274.23	1212.3	1367.88	1431.23	1426.62	1488.2	1322.83	1326.56	1505.54	1496.11	1543.42
Rv1648	790.718	774.063	983.477	924.405	992.643	994.56	1055.31	1029.09	1061.46	974.612	1086.71	1031.08
Rv1649	1019.93	1000.33	1518.12	1208.23	1146.93	1275.81	1302.92	1209.93	1135.85	1150.96	1186.05	1217.72
Rv1650	3034.76	2875.94	4082.42	3996.23	3927.88	4137.21	4318.58	3580.84	3452.61	4100.12	4083.96	4156.35
Rv1651c	1199.09	1383.79	1129.79	1847.82	1885.34	1858.69	1041.65	926.184	919.998	2025.2	2145.33	1915.78
Rv1652	1915.74	2219.77	422.433	417.855	431.795	458.557	209.184	191.831	204.327	470.89	542.855	471.169
Rv1653	4145.76	4609.84	1004.38	1111.65	1147.9	1090.35	449.959	460.594	546.969	1330.12	1221.17	1326.59
Rv1654	2416.19	2737.8	599.547	912.579	999.436	967.047	341.525	297.738	303.872	1043.09	985.367	1029.25
Rv1655	2498.27	2703.27	694.154	1070.26	1166.33	1133.15	323.595	286.747	355.215	1056.22	985.367	988.082
Rv1656	1579.43	1626.72	448.835	772.637	750.062	819.289	280.051	284.749	310.159	807.643	744.544	783.146
Rv1657	548.498	523.981	135.311	257.217	216.383	249.659	79.4046	67.9401	90.1137	248.578	244.837	232.382
Rv1658	3641.31	3989.4	1608.33	2285.39	2422.9	2340.68	1252.54	1102.03	1230.16	2315.99	2201.52	2237.82
Rv1659	1423.29	1445.71	837.166	1200.35	1265.31	1201.42	644.629	619.454	731.388	1132.2	1178.03	1171.98
Rv1660	1609.46	1489.77	1201.29	1108.69	1126.55	1159.64	1275.6	1218.93	1373.71	1310.43	1256.29	1309.21
Rv1661	2211.01	2101.88	2949.33	3156.58	3340.83	3125.32	3517.71	3082.28	3318.49	3298.11	3436.74	3233.22
Rv1662	1073.98	1040.82	1826.14	1465.45	1631.12	1493.88	1916.81	1878.34	1925.92	1694.08	1650.64	1509.57
Rv1663	317.288	295.335	457.636	461.217	463.816	442.253	408.122	467.588	383.507	404.29	427.461	379.68
Rv1664	426.387	441.811	696.355	801.217	800.519	741.844	665.974	599.472	594.121	697.893	785.685	699.891
Rv1665	1915.74	1867.28	1718.33	1408.29	1399.21	1541.77	1631.64	1876.35	1842.09	1630.29	1574.38	1694.38
Rv1666c	700.636	684.748	806.363	668.173	660.792	720.445	800.876	823.274	711.479	599.4	669.287	658.721
Rv1667c	2496.27	2382.92	2201.27	1568.93	1583.57	1651.83	2036.34	1841.38	1830.56	1791.64	1712.85	1748.36
Rv1669	7.00636	2.38173	8.80069	9.85507	7.76261	4.07607	6.8305	10.9903	6.287	11.2563	2.00686	3.65956
Rv1670	107.097	121.468	67.1053	128.116	162.044	145.719	81.1122	104.908	101.64	156.651	135.463	145.468
Rv1671	102.093	80.9789	77.006	144.869	143.608	116.168	87.9427	110.902	99.5442	167.907	167.573	184.808
Rv1672c	785.713	743.1	491.739	453.333	427.914	469.767	600.23	685.396	714.622	423.989	441.509	415.36
Rv1673c	131.119	101.224	149.612	125.159	94.1216	108.016	139.171	151.866	156.127	109.749	122.418	102.468
Rv1674c	31.0282	29.7716	36.3028	63.0724	45.6053	33.6275	42.6906	50.9551	53.4395	49.7155	36.1234	45.7445
Rv1675c	102.093	119.087	134.211	79.826	65.0118	56.0459	105.019	155.863	124.692	51.5916	67.2298	73.1913
Rv1676	2945.67	2959.3	2342.08	2115.88	2085.23	2168.47	2446.17	2335.94	2270.65	1992.37	1924.58	1901.14
Rv1677	1893.72	1906.58	1883.35	1806.43	1733	1651.83	1960.35	1931.3	1960.5	1697.83	1743.96	1775.8
Rv1678	1793.63	1750.57	1946.05	1434.9	1587.45	1406.24	1944.99	1841.38	1769.79	1364.83	1382.73	1356.78
Rv1679	1438.31	1432.61	1558.82	1204.29	1219.7	1263.58	1714.46	1611.58	1643	1288.85	1177.02	1273.53
Rv1680	610.554	660.931	792.062	551.884	532.709	570.649	769.285	821.276	874.941	469.014	547.872	534.296
Rv1681	683.621	662.121	959.275	678.029	647.207	647.075	942.609	994.124	1036.31	594.71	593.027	607.487
Rv1682	335.304	286.999	589.646	332.116	296.92	335.256	594.254	667.412	668.518	250.454	272.933	262.574
Rv1683	8139.39	8234.84	7257.27	5420.29	5632.74	5684.07	6862.95	6557.22	6135.06	5984.62	6041.65	5997.11
Rv1684	68.0618	80.9789	55.0043	65.0434	65.9822	58.0839	57.2055	56.9498	69.157	44.0874	59.2023	55.8083
Rv1685c	224.204	185.775	189.215	171.478	153.312	177.309	198.938	215.81	170.797	170.721	164.562	202.191
Rv1686c	284.258	282.235	227.718	196.116	216.383	197.689	235.652	241.787	230.523	244.826	204.7	229.638
Rv1687c	276.251	245.318	237.619	216.811	237.73	245.583	219.43	223.803	214.806	271.09	236.809	233.297
Rv1688	182.165	161.958	205.716	144.869	130.024	159.986	200.646	185.836	193.849	144.456	168.576	180.233
Rv1689	1562.42	1490.96	2005.46	1473.33	1432.2	1522.41	1922.79	1795.42	1688.06	1497.09	1492.1	1378.74
Rv1690	175.159	159.576	260.72	275.942	307.593	290.42	281.758	294.74	338.45	336.752	302.032	377.85
Rv1691	336.305	395.367	467.537	437.565	478.371	472.824	391.046	384.661	366.742	486.837	465.591	444.637
Rv1692	1052.96	1113.46	918.572	996.347	907.255	1004.75	853.813	638.437	667.47	991.497	1004.43	1026.51
Rv1693	115.105	160.767	103.408	137.971	98.0029	109.035	117.826	79.9295	114.214	113.501	148.508	145.468
Rv1694	1079.98	1055.11	1178.19	1144.17	1193.5	1155.56	1134.72	1191.95	1138.99	1112.5	1108.79	1138.12
Rv1695	917.833	925.303	1082.48	1099.83	1024.66	1099.52	1013.48	991.126	1031.07	965.232	1031.53	969.784
Rv1696	1283.17	1175.38	1766.74	2120.81	2163.83	2209.23	1933.89	1714.49	1695.39	2059.91	1902.5	2006.36
Rv1697	4136.76	4518.15	2889.93	6016.52	6006.32	6265.93	2720.25	3252.13	3350.97	5654.44	5722.56	5712.58
Rv1698	1544.4	1600.52	831.665	1709.85	1718.45	1570.3	717.203	887.218	918.95	1503.66	1502.13	1548
Rv1699	4721.29	4624.13	5586.24	3774.49	3826	3994.54	6185.87	6198.54	5953.79	4214.56	4005.69	4097.8
Rv1700	758.689	688.32	1216.7	973.68	1030.49	1029.21	1181.68	1120.01	956.672	1020.58	1121.83	1014.61
Rv1701	834.758	790.735	1504.92	1659.59	1566.11	1584.57	1416.48	1293.86	1275.21	1406.11	1564.35	1502.25
Rv1702c	86.0782	77.4063	81.4064	140.927	164.955	101.902	73.4279	88.9216	104.783	90.9888	98.3361	109.787
Rv1703c	4466.05	4221.62	4551.06	6416.63	6080.06	6296.5	4537.16	4099.39	4409.28	6226.64	6463.09	6128.85
Rv1704c	2001.82	1892.29	2114.37	1488.11	1522.44	1506.11	1856.19	1865.36	1862	1468.02	1449.96	1505.91
Rv1705c	190.173	150.049	185.915	117.275	132.935	145.719	177.593	152.865	160.318	137.89	125.429	138.148
Rv1706c	358.325	404.894	337.726	250.319	229.967	217.05	382.508	354.687	391.89	273.904	305.042	261.659
Rv1707	3592.26	3915.57	2246.38	2027.19	1974.61	2126.69	2177.22	2587.72	2576.62	2013.01	1997.83	1980.74
Rv1708	695.632	724.046	917.472	1625.1	1584.54	1568.27	928.948	850.251	936.763	1522.42	1610.5	1534.27
Rv1709	370.336	344.16	491.739	1134.32	1034.37	1082.2	484.112	513.547	505.056	893.942	844.887	953.316
Rv1710	983.893	949.12	1207.89	1194.43	1171.18	1227.91	1280.72	1252.9	1065.65	1121.88	1030.52	1080.49
Rv1711	706.642	678.794	855.867	1002.26	1090.65	931.381	942.609	981.135	917.902	927.711	996.405	895.678
Rv1712	510.463	546.607	737.058	832.753	911.136	880.43	817.953	766.325	704.144	906.136	855.925	807.849
Rv1713	1124.02	1089.64	1610.53	2179.94	2273.47	2224.51	1695.67	1535.65	1583.28	2114.32	2197.51	2142.67
Rv1714	58.0527	63.1159	86.9068	346.898	364.843	357.675	103.311	76.9322	80.6832	369.583	381.303	359.552
Rv1715	39.0354	40.4894	56.1044	263.13	233.849	278.191	48.6673	35.9683	57.6308	231.693	224.768	206.765
Rv1716	47.0427	48.8255	63.805	230.609	215.412	238.45	85.3813	63.9436	88.018	248.578	214.734	245.191
Rv1717	7.00636	13.0995	17.6014	33.5072	21.3472	32.6085	17.9301	21.9806	19.9088	42.2113	24.0823	50.319
Rv1718	107.097	123.85	96.8076	171.478	166.896	172.214	108.434	93.9172	117.357	168.845	168.576	153.702
Rv1719	160.145	173.866	222.217	167.536	196.006	173.233	194.669	130.885	148.792	177.287	204.7	188.467
Rv1720c	33.03	32.1534	66.0052	71.942	54.3383	71.3311	48.6673	51.9542	56.583	62.8479	53.1817	62.2126
Rv1721c	30.0273	41.6803	49.5039	40.4058	38.813	39.7416	35.8601	26.9762	31.435	55.3437	48.1646	66.787
Rv1722	1210.1	1305.19	1116.59	1014.09	1105.2	1090.35	1110.81	958.155	1055.17	1129.39	1102.77	998.146
Rv1723	231.21	211.974	279.422	383.362	408.507	410.664	328.718	253.776	210.614	426.803	344.176	361.382
Rv1724c	148.134	141.713	201.316	165.565	157.193	155.91	198.085	215.81	202.232	162.279	135.463	139.063
Rv1725c	327.297	320.343	283.822	539.072	541.442	510.527	332.987	284.749	339.498	512.164	491.68	498.615
Rv1726	80.0727	70.2611	57.2045	37.4492	63.0712	55.0269	81.966	57.9489	80.6832	55.3437	68.2332	69.5317
Rv1727	51.0463	75.0245	49.5039	45.3333	50.457	40.7607	64.8898	69.9384	73.3483	45.9634	55.1886	43.9148
Rv1728c	437.397	459.674	542.343	814.028	786.934	847.822	566.932	565.502	551.16	805.767	724.476	776.742
Rv1729c	492.447	488.255	597.347	678.029	635.564	680.703	573.762	573.494	554.304	662.248	747.555	691.657
Rv1730c	428.389	425.139	271.721	394.203	451.202	442.253	343.233	369.674	356.263	480.271	475.625	421.765
Rv1731	2727.48	2542.5	3270.56	2256.81	2548.08	2490.48	3334.99	3247.14	3400.22	2849.73	2782.51	2700.76
Rv1732c	3571.24	3480.9	1679.83	1442.78	1420.56	1450.06	1491.61	1738.47	1910.2	1248.52	1301.45	1290
Rv1733c	47176.8	50217.6	8053.73	570.608	1025.63	551.288	6772.44	12392.1	15192.5	468.076	282.967	401.637
Rv1734c	164.149	146.477	24.2019	3.94203	1.94065	3.05705	22.1991	42.9621	40.8655	0.938029	0	0.914891
Rv1735a	149.135	216.738	18.7015	1.97101	0.970326	3.05705	8.53813	30.9727	56.583	0	3.01029	1.82978
Rv1735c	78.0709	76.2154	28.6022	12.8116	15.5252	12.2282	27.322	27.9753	45.0568	10.3183	4.01372	9.14891
Rv1736c	76689.6	84803.9	11955.7	1474.32	3030.33	1400.13	4949.55	10933.4	15358.1	1163.16	869.973	1123.49
Rv1737c	54926.9	61451.1	8982.2	1041.68	1954.24	1097.48	7139.58	10735.5	12765.8	811.395	541.852	748.381
Rv1738	47130.8	63451.7	6479.51	552.869	1059.6	512.565	9243.38	15600.2	19580.9	397.724	306.046	419.935
Rv1739c	614.558	632.35	387.23	304.522	280.424	291.439	335.548	392.654	381.411	295.479	338.156	264.403
Rv1740	42.0382	46.4438	17.6014	58.1449	41.724	37.7036	30.7373	44.9604	37.722	33.769	39.1337	30.1914
Rv1741	101.092	145.286	72.6057	75.884	65.9822	71.3311	71.7203	67.9401	80.6832	65.662	94.3223	78.6806
Rv1742	343.312	290.571	249.72	312.406	328.941	353.599	262.121	286.747	266.15	305.797	331.132	348.573
Rv1743	2668.42	2687.78	2754.62	1898.09	1816.45	2015.61	2727.93	2579.73	2720.18	1836.66	1923.57	1881.02
Rv1744c	24.0218	29.7716	50.604	26.6087	25.2285	23.4374	25.6144	30.9727	19.9088	23.4507	22.0754	21.0425
Rv1745c	39.0354	55.9707	58.3046	42.3768	35.9021	44.8367	44.3983	62.9445	45.0568	42.2113	48.1646	34.7658
Rv1746	1644.49	1508.83	1631.43	1297.91	1421.53	1368.54	1894.61	1744.46	1654.53	1362.02	1496.11	1403.44
Rv1747	8126.38	7622.73	9590.55	9922.08	9820.67	10182	10100.6	9618.52	9462.98	9402.8	9452.3	9448.08
Rv1748	574.522	556.134	409.232	496.695	504.57	529.889	495.211	455.598	480.955	605.967	546.869	623.041
Rv1749c	628.571	565.661	766.76	532.174	518.154	540.079	756.478	715.369	653.848	584.392	667.28	648.658
Rv1750c	883.802	1008.66	845.966	753.913	779.172	797.89	928.094	914.194	949.337	813.271	775.651	789.551
Rv1751	4554.13	4651.52	4765.57	3942.03	3940.49	3888.57	4650.72	4434.09	4417.67	3717.41	3770.89	3679.69
Rv1752	91.0827	98.8419	126.51	129.101	113.528	116.168	93.0656	113.9	107.927	105.997	106.363	107.042
Rv1753c	256.233	266.754	320.125	404.058	388.13	369.903	341.525	354.687	354.168	358.327	352.204	376.935
Rv1754c	550.5	431.093	834.965	891.883	841.273	962.97	792.338	884.221	968.198	1000.88	1043.57	952.401
Rv1758	4.00364	3.5726	7.7006	7.88405	4.85163	6.1141	12.8072	7.99295	6.287	12.1944	5.01715	3.65956
Rv1759c	277.252	344.16	336.626	357.739	387.16	345.447	330.426	253.776	271.389	472.767	390.334	486.722
Rv1760	3163.87	3311.8	3058.24	993.391	1011.08	998.636	2949.92	2765.56	2934.98	1145.33	1085.71	1144.53
Rv1761c	60.0545	55.9707	70.4055	82.7826	73.7448	71.3311	46.1059	66.941	72.3005	75.9803	65.2229	91.4891
Rv1762c	403.366	333.442	383.93	408	395.893	362.77	330.426	370.673	358.359	459.634	440.505	455.616
Rv1765c	13.0118	5.95433	14.3011	26.6087	24.2581	14.2662	11.9534	16.985	10.4783	30.0169	20.0686	22.8723
Rv1766	79.0718	83.3606	83.6066	97.5651	141.668	123.301	106.727	75.9331	64.9657	112.563	124.425	118.936
Rv1767	71.0645	75.0245	80.3063	176.406	163.015	164.062	73.4279	80.9287	63.9178	154.775	159.545	165.595
Rv1768	450.409	465.629	531.342	616.927	666.614	597.144	506.311	460.594	474.668	661.31	708.421	660.551
Rv1769	2561.33	2635.39	2680.91	2454.9	2605.33	2693.26	2669.87	2326.95	2311.52	2604.91	2476.46	2585.48
Rv1770	4172.79	4079.91	4642.36	3555.71	3692.09	3573.69	4287.85	3914.55	3764.87	3572.95	3454.81	3424.44
Rv1771	2851.59	2921.19	3515.88	2549.51	2396.71	2425.26	3393.05	3719.72	3755.43	2285.98	2367.09	2214.04
Rv1772	430.391	482.301	487.338	471.072	512.332	526.831	518.264	616.457	567.926	470.89	495.694	450.126
Rv1773c	125.114	117.896	105.608	137.971	152.341	163.043	116.119	145.871	149.84	152.899	148.508	171.085
Rv1774	472.429	502.545	513.74	451.362	458.964	501.356	524.241	534.529	561.639	476.519	429.468	438.233
Rv1775	924.84	830.034	1102.29	668.173	775.29	729.616	951.147	963.151	997.537	709.15	648.215	660.551
Rv1776c	52.0473	57.1616	44.0034	88.6956	105.766	94.7685	83.6736	71.9366	44.009	67.5381	85.2915	95.1486
Rv1777	130.118	119.087	124.31	122.203	102.855	117.187	134.902	141.875	101.64	106.935	115.394	91.4891
Rv1778c	447.406	435.857	530.242	370.55	381.338	368.884	550.709	495.563	473.621	411.795	404.382	388.829
Rv1779c	9199.35	8969.6	7275.97	4176.58	4215.1	4571.31	8462.14	7415.46	7461.62	5213.56	4903.76	5063.01
Rv1780	989.899	1001.52	1032.98	1062.38	984.881	1117.86	1127.03	1147.99	1244.83	1047.78	1069.66	1065.85
Rv1781c	757.688	788.353	815.164	905.681	815.074	889.601	726.595	722.363	779.588	953.037	968.309	899.338
Rv1782	11717.6	11826.5	10151.6	9464.8	9822.61	9511.5	10486.5	10393.8	10440.6	10720.7	10583.2	10273.3
Rv1783	39661	38016	37121.3	38086.9	38775.2	39725.3	38808.3	40724.1	42551.5	39339.1	38814.6	38547.1
Rv1785c	590.536	562.089	588.546	604.116	643.326	637.904	598.523	642.434	623.461	571.26	535.831	647.743
Rv1786	10.0091	13.0995	4.40034	7.88405	9.70326	7.13311	7.68431	11.9894	1.04783	15.0085	12.0411	12.8085
Rv1787	114.104	95.2693	106.708	140.927	152.341	155.91	113.557	118.895	135.17	154.775	126.432	136.319
Rv1788	18.0164	26.199	19.8016	20.6956	14.5549	20.3803	14.5148	27.9753	23.0523	22.5127	13.0446	19.2127
Rv1789	6281.7	6055.55	4776.57	4413.1	4531.42	4696.65	4963.21	4855.72	4946.82	4842.1	4675.98	4674.18
Rv1790	502.456	508.5	196.915	527.246	515.243	486.071	221.991	310.726	407.607	520.606	526.8	528.807
Rv1791	393.357	358.451	229.918	367.594	365.813	383.15	195.523	303.732	296.537	358.327	349.193	350.403
Rv1792	1920.74	1898.24	1513.72	2261.74	2209.43	1967.72	1403.67	1845.37	1747.79	2065.54	1958.69	2056.67
Rv1793	4741.3	5183.84	3172.65	3941.04	4273.32	3689.86	3193.26	4395.13	4606.28	3965.99	3803	4181.97
Rv1794	8082.34	8175.29	7853.52	9814.66	10419.4	9967	7791.04	9145.94	9253.42	9490.98	9236.57	9341.03
Rv1795	6248.67	6163.92	5294.72	7128.17	7115.4	7471.43	5431.1	6015.7	6321.58	6998.63	6921.65	6927.55
Rv1796	9062.23	8523.03	8038.33	10677	10380.5	11085.9	8101.83	9077	8357.52	10074.4	10131.6	10169.9
Rv1797	6708.09	6240.14	6710.53	7691.88	8176.94	7853.56	6570.94	6341.41	6539.53	7347.58	7558.83	7213.91
Rv1798	3572.24	3373.72	4145.12	5924.87	6077.15	6326.05	4208.44	4396.13	4525.59	5669.45	5639.27	5407
Rv1799	22.02	29.7716	25.302	5.91304	8.73293	8.15213	25.6144	27.9753	35.6263	9.38029	12.0411	10.9787
Rv1800	1473.34	1399.27	1532.42	762.782	817.985	771.395	1558.21	1697.5	1789.7	822.651	745.548	811.508
Rv1801	107.097	103.605	88.0069	120.232	116.439	94.7685	105.873	97.9137	116.309	101.307	127.435	102.468
Rv1802	134.122	164.339	199.116	128.116	171.748	141.643	216.015	193.829	199.088	196.048	148.508	154.617
Rv1803c	239.217	260.8	278.322	319.304	283.335	298.572	272.366	241.787	246.241	273.904	327.118	295.51
Rv1804c	40.0364	53.589	19.8016	55.1884	68.8931	62.16	23.0529	28.9745	29.3393	65.662	70.24	62.2126
Rv1805c	0	0	0	1.97101	1.94065	0	4.26906	0.999119	1.04783	0.938029	1.00343	0
Rv1806	3.00273	0	1.10009	13.7971	19.4065	10.1902	0.853813	4.9956	3.1435	9.38029	4.01372	21.0425
Rv1808	866.787	872.905	595.147	1633.97	1609.77	1626.35	675.366	682.398	743.962	1805.71	1836.28	1929.5
Rv1809	1737.58	1691.03	1523.62	3616.81	4023.94	3670.5	1602.61	1597.59	1683.87	3994.13	4218.42	4108.77
Rv1810	1186.08	1139.66	873.468	2059.71	2132.78	2150.12	1119.35	1329.83	1297.22	2207.18	1824.23	2225.01
Rv1811	569.517	504.927	668.852	555.826	607.424	613.448	708.665	719.366	728.244	596.586	535.831	612.977
Rv1812c	4945.49	5079.04	1959.25	1147.13	1190.59	1176.96	1201.31	1117.02	996.489	1277.6	1244.25	1309.21
Rv1813c	19900.1	23357.6	3304.66	165.565	370.665	183.423	233.091	428.622	445.329	122.882	109.374	118.021
Rv1814	1065.97	1120.6	729.357	719.42	719.012	765.281	758.186	830.268	830.932	810.457	816.791	812.423
Rv1815	937.852	914.585	1137.49	1973.97	1921.25	1952.44	1183.38	1211.93	993.346	1919.21	1894.47	2031.06
Rv1816	242.22	256.036	337.726	693.797	717.071	734.711	327.01	355.686	249.384	636.922	586.003	675.189
Rv1817	1121.02	1113.46	774.461	634.666	630.712	564.535	645.482	642.434	663.278	645.364	623.129	632.189
Rv1818c	2809.55	3146.27	1783.24	2140.52	2138.6	2185.79	1786.18	1543.64	1721.59	2504.54	2595.87	2638.54
Rv1819c	940.854	881.241	998.878	1544.29	1570.96	1715	1122.76	1064.06	1044.69	1723.16	1675.73	1785.87
Rv1820	2350.13	2590.13	1677.63	2957.51	2936.21	2967.38	1695.67	1579.61	1535.08	3193.05	3084.54	3170.1
Rv1821	21083.1	21379.6	17061.2	22754.4	22421.3	22786.2	17095	17069	17953.6	21844.8	22460.8	21242.8
Rv1822	527.479	589.479	658.952	571.594	525.917	591.03	593.4	608.464	557.447	493.403	496.697	505.02
Rv1823	851.773	825.27	963.676	666.202	686.991	662.361	874.304	902.205	884.371	660.372	617.109	615.721
Rv1824	171.155	202.447	221.117	163.594	155.252	154.89	230.529	226.8	168.701	151.023	143.49	168.34
Rv1825	1260.14	1133.7	1680.93	1349.16	1224.55	1250.33	1583.82	1606.58	1572.8	1179.1	1214.15	1232.36
Rv1826	1179.07	1152.76	1422.41	956.927	964.504	994.56	1529.18	1726.48	1481.64	1023.39	932.186	1066.76
Rv1827	7856.13	7982.37	7140.66	6848.29	6975.67	7152.48	7473.42	8532.48	7806.36	7330.7	7050.09	7455.44
Rv1828	4936.48	4565.78	5177.01	5269.5	5125.26	5337.61	4800.99	5212.41	4904.91	5381.47	4951.92	5331.07
Rv1829	2945.67	3012.89	2489.5	2836.29	2739.23	2837.96	2397.51	2902.44	2959.08	2765.31	2336.99	2691.61
Rv1830	3164.87	3220.1	2863.52	2959.48	2975.02	3126.34	3136.05	3269.12	3196.94	3096.43	2948.07	3160.03
Rv1831	2831.57	3701.21	1024.18	1197.39	987.792	941.571	767.578	866.236	1004.87	999.001	1115.81	1143.61
Rv1832	29105.4	30999.4	11082.3	14908.7	14539.4	15151.8	9448.29	10241	10845.1	13809.7	13264.3	13533.1
Rv1833c	654.594	578.761	926.273	340.985	392.012	394.359	808.561	868.235	729.292	462.448	445.523	483.977
Rv1834	2972.7	3436.84	1017.58	390.261	346.406	363.789	869.181	1009.11	1072.98	371.459	380.3	363.212
Rv1835c	636.578	588.288	768.96	1366.9	1334.2	1442.93	803.438	844.256	762.823	1159.4	1174.01	1144.53
Rv1836c	6714.1	6583.11	5475.13	9896.46	10040	10527.5	5957.91	5660.01	5615.34	9985.32	9928.93	9865.27
Rv1837c	11021	11307.3	8315.55	12791.9	13256.6	13664	8343.46	8614.41	8375.33	12890.4	12517.8	12775.5
Rv1838c	194.176	164.339	268.421	209.913	189.214	225.203	216.868	229.797	265.102	210.118	210.72	197.616
Rv1839c	162.147	145.286	141.911	179.362	151.371	147.757	166.493	149.868	158.223	186.668	170.583	181.148
Rv1840c	236.214	240.555	254.12	310.435	299.831	318.952	289.443	188.834	206.423	363.017	330.128	350.403
Rv1841c	1710.55	1556.46	1718.33	1764.06	1716.51	1776.15	1930.47	1912.31	1894.48	1544.93	1552.3	1535.19
Rv1842c	2601.36	2610.38	2306.88	2526.84	2519.94	2473.15	2295.9	2161.1	2156.44	2489.53	2376.12	2384.21
Rv1843c	12432.3	13045.9	9464.04	9004.57	8804.74	9400.43	9240.82	9367.74	9504.9	9171.11	9183.38	9298.03
Rv1844c	6894.26	6910.59	5235.31	4910.78	4859.39	5121.58	4918.82	5071.53	5008.64	4989.38	4894.73	5127.96
Rv1845c	4811.37	5238.62	2183.67	3117.16	2858.58	3003.04	2221.62	2133.12	2271.7	3190.24	3299.27	3212.18
Rv1846c	4912.46	5551.82	1664.43	3687.77	3569.83	3814.18	1539.42	2047.2	2417.35	3688.33	3309.31	3556.18
Rv1847	874.794	802.644	820.664	842.608	826.718	869.221	871.743	849.251	787.971	905.198	918.138	902.082
Rv1848	514.467	503.736	564.344	535.13	459.935	444.291	541.317	534.529	628.7	446.502	470.608	429.084
Rv1849	113.103	103.605	149.612	140.927	136.816	127.377	152.832	179.841	154.031	142.58	106.363	150.042
Rv1850	1412.28	1288.52	2045.06	1834.03	1937.74	1861.74	1971.45	2042.2	2001.36	1747.55	1758.01	1720.91
Rv1851	160.145	145.286	269.521	273.971	276.543	286.344	240.775	251.778	228.428	302.983	241.826	297.339
Rv1852	282.256	326.297	331.126	412.927	376.486	447.348	408.976	343.697	354.168	393.034	418.43	426.339
Rv1853	372.338	408.467	364.129	393.217	336.703	374.998	341.525	326.712	326.924	410.857	365.248	354.978
Rv1854c	9823.92	10165.2	3732.59	4282.03	4185.99	4272.74	3827.64	4223.28	4465.87	4484.72	4203.36	4332.92
Rv1855c	4288.89	4462.17	2417.99	3443.36	3352.48	3531.91	2721.1	2829.51	3068.06	3271.84	3322.35	3302.76
Rv1856c	845.768	862.187	693.054	2366.2	2265.71	2301.96	795.753	1147.99	1242.73	1801.95	1646.63	1774.89
Rv1857	529.481	502.545	683.154	960.869	891.73	882.468	657.436	708.376	735.579	750.423	744.544	752.04
Rv1858	65.0591	52.3981	74.8059	114.319	101.884	121.263	64.8898	62.9445	58.6787	79.7325	87.2983	99.7231
Rv1859	3041.76	3198.67	2734.81	2184.87	2266.68	2189.87	2864.54	2731.59	2846.96	2156.53	2264.74	2014.59
Rv1860	2890.62	2735.42	3828.3	2739.71	2679.07	2592.38	3451.11	2966.39	3008.33	3310.3	3230.04	3141.73
Rv1861	257.234	300.098	272.821	362.666	309.534	355.637	274.928	283.75	258.815	352.699	390.334	372.361
Rv1862	1738.58	1749.38	1294.8	1442.78	1382.71	1469.42	1341.34	1199.94	1258.45	1519.61	1485.08	1500.42
Rv1863c	5408.91	5005.21	5850.26	5451.82	5730.75	5736.04	6187.58	6186.55	5919.21	5886.13	5473.71	5758.32
Rv1864c	710.645	744.291	691.954	838.666	934.424	827.441	753.063	762.328	773.301	959.604	873.987	926.784
Rv1865c	502.456	502.545	594.047	395.188	373.576	444.291	584.008	586.483	601.456	437.121	458.567	482.147
Rv1866	959.872	962.22	1175.99	820.927	837.391	868.202	1172.28	1108.02	1009.06	1008.38	1009.45	1052.12
Rv1867	1164.06	1212.3	816.264	512.463	649.148	594.087	841.006	724.362	762.823	577.826	597.04	537.041
Rv1868	1523.38	1593.38	1266.2	920.463	957.712	941.571	1279.01	1247.9	1342.27	1004.63	1060.62	1072.25
Rv1869c	2401.18	2150.7	2613.8	2181.91	2011.49	2130.76	2546.92	2431.86	2390.11	1762.56	1842.3	1886.5
Rv1870c	1581.44	1386.17	2417.99	3840.52	3967.66	3863.09	1898.03	2274	2103	2713.72	2568.78	2504.97
Rv1871c	18516.8	18502.5	15025	16006.6	15351.5	15177.2	14734.2	16630.3	16944.5	13746.8	14292.8	13972.2
Rv1872c	131311	122940	107571	96270.2	96409.6	98222	104611	113741	116052	93578.7	91998.4	92581.5
Rv1873	60.0545	72.6428	50.604	55.1884	67.9228	60.122	64.8898	58.948	51.3438	47.8395	41.1406	58.553
Rv1874	958.871	983.655	735.958	871.188	871.353	866.164	715.495	720.365	737.675	926.773	866.963	849.933
Rv1875	694.631	738.337	624.849	704.637	753.943	704.14	715.495	707.376	691.57	778.564	821.808	799.614
Rv1876	1231.12	1159.9	1141.89	1038.72	1024.66	1009.85	1279.01	1441.73	1480.59	1009.32	1003.43	993.571
Rv1877	2317.1	2290.04	3129.75	2086.32	2196.82	2107.33	3078.85	3004.35	2836.48	2206.24	2295.85	2258.87
Rv1878	488.443	443.002	485.138	443.478	416.27	422.892	460.205	467.588	453.712	405.228	465.591	444.637
Rv1879	328.298	320.343	331.126	342.956	329.911	313.857	347.502	356.686	361.502	319.868	350.197	348.573
Rv1880c	5435.94	5675.67	4669.87	4977.79	4971.95	4918.79	4969.19	5505.15	5661.44	5202.31	5230.88	5067.58
Rv1881c	588.534	465.629	673.253	672.115	660.792	626.695	584.008	681.399	684.235	560.941	573.961	584.615
Rv1882c	992.901	965.792	1053.88	1118.55	1214.85	1172.89	1100.56	1153.98	1191.39	969.922	968.309	956.061
Rv1883c	2426.2	2613.95	1943.85	2709.16	2830.44	2854.26	2178.08	2464.83	2458.22	2728.73	2657.08	2600.12
Rv1884c	4111.73	3889.37	3760.09	8073.27	8388.47	7990.11	3720.92	3866.59	3975.48	7260.34	7523.71	6941.28
Rv1885c	959.872	793.117	1955.95	916.521	885.908	876.354	1804.96	1808.41	1678.63	1073.11	1030.52	1075
Rv1886c	8636.84	7482.21	14753.3	7490.84	7588.92	8021.7	15911.7	14938.8	13845	9489.1	9781.43	9484.67
Rv1887	8574.79	7938.31	11512.4	9948.69	9213.25	10355.2	10987.7	10241	10013.1	9715.16	9424.21	9681.37
Rv1887a	619.563	590.669	865.768	1152.06	1130.43	1091.37	641.213	725.361	748.153	896.756	883.018	878.295
Rv1888A	122.111	88.1241	145.211	85.7391	84.4184	74.3882	128.926	140.876	164.51	50.6536	77.264	91.4891
Rv1890c	230.209	203.638	261.821	196.116	262.958	228.26	297.981	294.74	257.767	263.586	244.837	247.935
Rv1891	1743.58	1735.09	1786.54	933.275	904.344	825.403	1469.41	1558.63	1419.81	893.942	841.877	849.019
Rv1892	172.156	158.385	163.913	104.464	101.884	91.7115	169.909	211.813	174.988	100.369	109.374	98.8082
Rv1893	314.285	359.641	336.626	185.275	169.807	173.233	308.226	372.672	392.937	187.606	220.754	171.999
Rv1894c	1714.56	1798.21	848.166	1400.4	1487.51	1406.24	878.573	943.169	913.711	1348.89	1392.76	1462
Rv1895	450.409	444.193	713.956	493.739	548.234	606.315	659.997	677.403	608.791	499.969	565.934	579.126
Rv1896c	815.741	869.332	785.462	642.55	650.118	685.798	816.245	796.298	765.966	613.471	618.112	606.573
Rv1897c	140.127	146.477	196.915	82.7826	122.261	97.8256	130.633	168.851	140.41	88.1747	93.3189	95.1486
Rv1898	397.361	346.542	271.721	326.203	307.593	309.781	245.898	229.797	243.097	317.054	352.204	356.807
Rv1899c	6491.89	6812.94	5565.34	4114.49	4172.4	4155.55	5373.04	4281.23	4433.38	4078.55	4208.38	3859.92
Rv1900c	4126.75	3850.07	4141.82	2717.04	2663.54	2752.36	4102.57	3804.65	3879.08	2626.48	2631.99	2671.48
Rv1901	3758.41	3667.87	3777.7	3154.61	3240.89	3202.77	3401.59	3311.08	3254.57	2952.91	2887.87	2784.93
Rv1902c	601.546	532.317	761.26	464.174	468.667	512.565	777.823	789.304	692.618	500.907	526.8	487.637
Rv1903	413.375	450.147	328.926	265.101	250.344	273.096	322.741	348.693	348.928	273.904	222.761	242.446
Rv1904	1447.31	1445.71	1617.13	855.42	795.667	867.183	1525.76	1826.39	1751.98	835.784	837.863	842.614
Rv1905c	712.647	624.014	832.765	854.434	956.741	835.593	782.092	804.291	841.41	717.592	684.339	675.189
Rv1906c	3035.76	3123.64	2520.3	2423.36	2218.17	2266.29	2835.51	2963.39	3122.54	2156.53	2287.82	2295.46
Rv1907c	256.233	206.02	282.722	423.768	461.875	421.873	321.887	325.713	326.924	413.671	405.385	393.403
Rv1908c	21657.7	20792.5	29245.8	29763.3	30368.3	30164.9	30180.6	27522.7	27744.5	31779.5	31854.9	31046.8
Rv1909c	561.51	614.487	491.739	1007.19	913.077	951.761	620.722	666.413	672.709	1100.31	1073.67	1169.23
Rv1910c	473.43	462.056	407.032	542.029	589.958	545.174	440.567	454.599	484.099	505.598	526.8	489.467
Rv1911c	1789.62	1689.84	1664.43	1980.87	2010.52	1922.88	1540.28	1726.48	1759.31	2053.35	1916.55	2108.82
Rv1912c	1030.94	982.464	876.769	581.449	695.724	628.733	864.912	848.252	881.228	727.91	749.562	727.338
Rv1913	219.199	179.821	275.022	239.478	301.771	252.716	302.25	252.777	254.623	243.888	266.912	285.446
Rv1914c	434.394	485.873	520.341	324.232	308.564	306.724	443.983	416.633	444.281	377.088	340.162	343.084
Rv1915	6389.8	6262.76	4899.78	3892.75	4024.91	3872.26	4926.5	5296.33	5266.41	4134.83	4083.96	4108.77
Rv1916	2329.11	2435.32	2377.29	2187.82	2156.06	2097.14	2264.31	2311.96	2422.59	2283.16	2228.62	2140.84
Rv1917c	208.189	191.729	275.022	254.261	246.463	266.982	273.22	303.732	291.298	229.817	261.895	240.616
Rv1918c	1903.73	1822.02	2449.89	2205.56	2218.17	2177.64	2517.89	2545.76	2660.45	2280.35	2372.11	2268.93
Rv1919c	1066.97	1120.6	1270.6	815.999	821.866	848.841	1257.67	1244.9	1212.34	873.305	876.997	873.721
Rv1920	1156.05	1196.82	1266.2	861.333	836.421	917.115	1261.94	1341.82	1365.33	927.711	995.402	935.018
Rv1921c	192.174	158.385	223.318	126.145	130.994	139.605	217.722	175.845	239.954	123.82	142.487	107.042
Rv1922	1391.26	1338.53	1336.6	854.434	808.282	882.468	1514.66	1380.78	1451.25	951.161	881.011	924.955
Rv1923	3922.56	3919.14	3269.46	2342.55	2489.86	2588.3	3371.71	3355.04	3390.79	2544.87	2594.87	2580.91
Rv1924c	327.297	357.26	206.816	265.101	278.484	274.115	239.068	298.737	266.15	268.276	217.744	226.893
Rv1925	47709.3	51025	27186.4	35678.3	35071.5	36131.3	29798.1	31065.6	33325.3	35018.5	34527	34080.6
Rv1926c	1965.78	1811.31	1771.14	752.927	813.133	817.251	1967.18	2522.78	2324.09	884.561	895.059	895.678
Rv1927	478.434	576.379	412.532	441.507	417.24	412.702	448.252	484.573	475.716	447.44	489.673	484.892
Rv1928c	120.109	122.659	206.816	119.246	101.884	93.7495	157.102	144.872	158.223	114.44	132.453	103.383
Rv1929c	1139.03	1120.6	882.269	645.507	550.175	728.597	814.537	824.273	893.802	650.054	621.123	671.53
Rv1930c	88.08	105.987	67.1053	56.1739	59.1899	44.8367	79.4046	57.9489	92.2093	75.0423	74.2538	66.787
Rv1931c	201.183	215.547	158.412	122.203	141.668	126.358	151.125	125.889	166.605	141.642	149.511	137.234
Rv1932	5116.65	5422.01	5010.89	3434.49	3558.19	3571.65	4514.11	4694.86	4935.29	3418.18	3149.76	3300.01
Rv1933c	50.0454	47.6346	62.7049	68	75.6854	69.2931	62.3283	56.9498	70.2048	52.5296	57.1955	54.8934
Rv1934c	137.125	148.858	225.518	121.217	130.024	116.168	195.523	208.816	243.097	164.155	183.628	147.297
Rv1935c	153.139	138.14	189.215	163.594	140.697	143.681	217.722	163.856	157.175	154.775	138.473	149.127
Rv1936	478.434	469.201	448.835	454.319	491.955	407.607	486.673	485.572	507.151	548.747	518.773	559.913
Rv1937	914.831	881.241	895.47	801.217	736.477	766.3	949.44	923.186	1006.97	729.786	786.688	816.997
Rv1938	412.374	412.04	396.031	357.739	322.148	330.161	467.889	478.578	560.591	322.682	341.166	314.722
Rv1939	105.095	110.751	157.312	139.942	102.855	134.51	140.879	146.871	158.223	121.006	127.435	129
Rv1940	329.299	327.488	348.727	270.029	274.602	294.496	361.163	326.712	302.824	317.054	280.96	335.765
Rv1941	268.244	232.219	398.231	293.681	331.851	352.58	378.239	325.713	348.928	313.302	367.255	327.531
Rv1942c	161.146	157.194	159.513	227.652	224.145	199.727	143.441	238.79	189.658	246.702	189.648	236.042
Rv1943c	338.307	383.459	344.327	423.768	310.504	381.112	403.853	435.616	439.042	393.034	424.451	397.063
Rv1944c	510.463	553.753	390.531	389.275	398.804	402.511	436.298	455.598	485.147	461.51	431.475	441.892
Rv1945	308.28	338.206	203.516	286.782	279.454	235.393	192.962	208.816	204.327	312.364	294.005	279.957
Rv1946c	3.00273	3.5726	2.20017	4.92753	5.82196	4.07607	1.70763	1.99824	3.1435	3.75212	3.01029	2.74467
Rv1947	133.121	107.178	165.013	196.116	178.54	183.423	150.271	156.862	123.644	136.014	162.556	149.127
Rv1948c	65.0591	55.9707	53.9042	91.6521	91.2106	81.5213	57.2055	63.9436	58.6787	67.5381	63.216	78.6806
Rv1950c	52.0473	60.7342	48.4038	27.5942	40.7537	27.5134	35.8601	39.9648	47.1525	39.3972	38.1303	36.5956
Rv1951c	210.191	194.111	278.322	238.493	194.065	200.746	262.121	228.798	263.006	237.321	277.95	225.063
Rv1952	169.154	226.265	133.11	84.7536	79.5667	95.7875	141.733	195.827	189.658	93.8029	99.3395	76.8508
Rv1953	85.0772	100.033	79.2062	69.971	65.9822	50.9508	88.7965	112.9	105.831	71.2902	61.2092	76.8508
Rv1954c	30.0273	14.2904	26.4021	29.5652	42.6943	26.4944	14.5148	26.9762	13.6218	28.1409	20.0686	20.1276
Rv1955	120.109	127.423	132.01	288.753	233.849	224.184	113.557	151.866	149.84	267.338	250.857	249.765
Rv1956	248.225	225.074	273.921	356.753	356.11	327.104	286.027	316.721	346.833	325.496	298.018	332.105
Rv1957	390.354	376.314	449.935	506.55	485.163	429.006	407.269	468.587	447.425	442.75	457.564	454.701
Rv1958c	10.0091	8.33606	13.201	26.6087	23.2878	18.3423	11.0996	8.99207	8.38267	22.5127	31.1063	22.8723
Rv1959c	81.0736	63.1159	97.9077	155.71	170.777	172.214	120.388	110.902	89.0658	153.837	145.497	123.51
Rv1960c	86.0782	88.1241	83.6066	110.377	109.647	100.883	81.966	85.9243	75.444	113.501	130.446	110.702
Rv1961	109.099	109.56	135.311	104.464	83.448	104.959	152.832	125.889	125.74	102.245	116.398	117.106
Rv1962A	126.115	184.584	99.0078	112.348	118.38	77.4452	90.5041	116.897	113.166	102.245	96.3292	107.042
Rv1962c	231.21	209.592	185.915	197.101	176.599	190.556	153.686	201.822	207.471	169.783	154.528	156.446
Rv1963c	443.403	468.01	431.234	496.695	488.074	506.451	431.175	446.606	492.482	561.879	550.883	553.509
Rv1964	148.134	152.431	169.413	148.811	187.273	156.929	195.523	195.827	171.845	201.676	188.645	197.616
Rv1965	161.146	144.095	204.616	132.058	160.104	148.776	206.623	198.825	187.562	160.403	179.614	167.425
Rv1966	265.241	251.273	333.326	221.739	243.552	229.279	346.648	305.731	373.029	263.586	245.84	231.467
Rv1967	136.124	144.095	141.911	140.927	138.757	134.51	165.64	193.829	182.323	129.448	130.446	129.914
Rv1968	159.144	161.958	196.915	148.811	163.015	192.594	230.529	254.775	229.475	185.73	171.586	159.191
Rv1969	137.125	135.759	149.612	138.956	132.935	139.605	187.839	146.871	231.571	118.192	153.525	138.148
Rv1970	167.152	127.423	209.016	215.826	188.243	204.822	237.36	232.795	261.958	197.924	203.696	175.659
Rv1971	192.174	216.738	286.022	254.261	285.276	250.678	346.648	372.672	369.885	246.702	248.85	254.34
Rv1972	71.0645	63.1159	91.3072	67.0144	84.4184	78.4643	80.2584	105.907	89.0658	78.7944	81.2778	75.9359
Rv1973	52.0473	51.2072	51.7041	52.2318	68.8931	56.0459	71.7203	55.9507	51.3438	51.5916	62.2126	68.6168
Rv1974	20.0182	22.6265	33.0026	23.6522	24.2581	15.2852	36.7139	28.9745	29.3393	28.1409	18.0617	23.7872
Rv1975	128.116	113.132	141.911	65.0434	89.27	70.3121	160.517	147.87	180.227	82.5465	81.2778	64.9572
Rv1976c	689.626	669.267	486.238	491.768	513.302	507.47	490.089	523.539	520.773	547.809	455.557	530.637
Rv1977	1472.34	1448.09	1410.31	1449.68	1366.22	1485.73	1460.02	1449.72	1531.93	1489.59	1415.84	1505
Rv1978	1043.95	1162.29	866.868	624.811	618.098	556.383	892.234	960.154	1002.78	576.888	553.893	552.594
Rv1979c	2117.92	1850.61	3093.44	2880.64	2911.95	2958.2	2707.44	2846.49	2729.61	2276.6	2178.44	2311.93
Rv1980c	9078.24	9249.46	9558.65	6353.56	6069.39	6247.59	8508.24	9912.26	9560.43	5225.76	5218.83	5078.56
Rv1981c	2378.16	2148.32	3200.15	1599.48	1665.08	1576.42	3077.99	3387.01	3267.14	1685.64	1625.56	1593.74
Rv1982A	270.245	265.563	129.81	324.232	284.306	260.868	129.78	166.853	206.423	266.4	250.857	255.255
Rv1982c	103.094	95.2693	53.9042	175.42	161.074	144.7	70.8665	96.9146	92.2093	142.58	149.511	132.659
Rv1983	1498.36	1511.21	1350.91	829.797	837.391	764.262	1319.99	1345.81	1433.44	908.95	986.371	932.274
Rv1984c	1880.71	2011.37	1195.79	877.101	961.593	837.631	1381.47	1294.86	1361.14	838.598	827.829	842.614
Rv1985c	275.25	292.953	149.612	266.087	225.116	244.564	108.434	125.889	150.888	197.924	208.713	206.765
Rv1986	23217.1	26428.9	4683.07	3603.01	3487.35	3457.52	2316.39	3831.62	4668.1	2751.24	2795.55	2897.46
Rv1987	1788.62	1950.64	1271.7	2109.97	1946.47	2026.82	1339.63	1666.53	1903.91	1918.27	2014.89	1864.55
Rv1988	1434.3	1444.52	1589.62	617.913	633.623	638.923	1660.67	1545.64	1632.52	681.009	671.294	713.615
Rv1989c	674.613	699.038	552.243	692.811	635.564	712.292	619.014	774.317	815.214	621.913	601.054	612.977
[truncated: 1,930 more rows]
